# Supplementary material for: Mate-choice for close kin is associated with improved offspring survival in Lodoicea maldivica, the largest-seeded plant in the world
Source: Sci Rep. 2023 Sep 18;13:15305. doi: 10.1038/s41598-023-41419-4 (PMC10507110; doi:10.1038/s41598-023-41419-4)
Supplement: Supplementary file 1 — Supplementary Information 1. [file 41598_2023_41419_MOESM1_ESM.xlsx]

## Sheet: Title
Article title: Mate-choice for close kin is associated with improved offspring survival in Lodoicea maldivica, the largest-seeded plant in the world
Authors: Emma J Morgan, Christopher N Kaiser-Bunbury, Peter J Edwards, Frauke Fleischer-Dogley, Chris J Kettle
References
[17]	Morgan, E.J., Kaiser-Bunbury, C.N., Edwards, P.J., Fleischer-Dogley, F. & Kettle, C.J. Keeping it in the family: strong fine-scale genetic structure and inbreeding in Lodoicea maldivica, the largest-seeded plant in the world. Conserv. Genet. 18, 1317–1329 (2017a).
[19]	Morgan, E.J. et al. Development of 12 polymorphic microsatellite loci for the endangered Seychelles palm Lodoicea maldivica (Arecaceae). Appl. Plant. Sci 4, 1500119 (2016).

## Sheet: Genotypes
Appendix 1: Microsatellite genotypes.
Complete genotypes for all Lodoicea maldivica individuals within the four clusters. Sampling scheme can be found in [19], and primer details in [21].
Sample	Pop	2071_FAM		4716_YY		2630_ATTO565		8853_ATTO550		5648_FAM		6782_ATTO565		1153_FAM		2407_FAM		6026_YY		0144_ATTO550		4293_FAM		1750_ATTO565
0168_VM1_J	VM	116	118	130	130	143	143	197	207	243	263	264	268	134	134	100	104	201	205	252	260	156	156	218	222
0169_VM1_J	VM	116	124	130	132	129	129	197	197	247	263	268	268	122	122	100	104	205	213	244	260	164	164	218	218
0170_VM1_J	VM	108	108	130	130	131	141	197	207	259	263	268	286	136	157	100	100	217	217	260	260	152	152	222	226
0171_VM1_J	VM	122	122	130	130	131	141	207	207	259	263	260	286	157	157	100	100	217	217	260	260	152	152	222	226
0172_VM1_J	VM	118	118	130	130	135	137	197	197	247	255	268	268	124	147	100	100	201	201	252	252	152	164	226	226
0173_VM1_J	VM	118	120	130	130	135	137	197	207	255	263	268	268	124	157	100	100	201	217	252	252	152	152	218	226
0174_VM1_J	VM	116	118	130	132	129	131	197	197	263	275	256	256	138	157	100	100	201	201	260	264	0	0	218	226
0175_VM1_J	VM	116	120	130	130	135	135	197	207	243	263	256	272	122	122	100	100	193	201	252	264	156	156	226	226
0176_VM1_J	VM	120	124	130	130	125	131	197	207	255	255	252	268	124	124	92	100	201	217	260	260	0	0	218	226
0177_VM1_J	VM	120	126	130	132	131	131	197	207	255	263	252	268	122	134	100	100	201	201	252	252	0	0	218	226
0178_VM1_J	VM	118	124	130	130	125	131	197	197	255	255	268	268	124	124	100	100	201	201	252	252	152	152	218	226
0179_VM1_J	VM	118	120	130	130	135	137	197	197	255	263	268	268	124	157	100	100	193	201	252	252	152	152	218	226
0180_VM1_J	VM	118	118	130	130	131	133	197	197	255	263	268	268	122	147	100	100	201	217	252	252	152	152	226	226
0181_VM1_J	VM	118	122	130	130	0	0	197	207	247	255	268	268	122	126	100	100	205	205	264	264	152	164	218	218
0182_VM1_J	VM	118	122	132	138	0	0	197	197	243	243	268	268	136	145	92	100	201	201	252	264	156	156	218	218
0183_VM1_J	VM	122	122	130	132	123	123	207	207	255	255	268	268	126	136	100	100	201	201	260	260	0	0	218	222
0184_VM1_J	VM	118	122	130	138	133	133	197	197	243	255	268	272	142	142	92	100	201	205	252	252	156	156	0	0
0185_VM1_J	VM	122	124	132	138	133	133	197	207	243	271	272	272	149	149	100	100	147	147	264	264	156	156	218	218
0186_VM1_J	VM	120	120	130	132	135	137	207	207	259	263	268	268	122	122	100	100	201	217	252	252	152	152	218	226
0187_VM1_J	VM	118	122	130	132	123	131	197	207	255	267	256	256	124	136	96	100	201	201	0	0	0	0	222	226
0188_VM1_J	VM	108	118	130	130	127	135	197	197	247	255	268	286	136	155	100	100	147	147	252	264	148	148	222	226
0189_VM1_J	VM	118	124	130	132	129	149	197	207	251	267	268	268	122	134	100	100	201	201	252	260	152	164	218	222
0190_VM1_J	VM	120	128	130	138	129	133	197	197	243	243	268	286	136	149	100	100	201	201	252	264	0	0	218	226
0191_VM1_J	VM	120	124	130	132	125	133	197	215	255	267	268	268	136	136	100	100	213	213	252	252	152	152	222	226
0192_VM1_J	VM	116	120	132	132	0	0	207	207	243	251	268	286	132	132	100	100	193	205	252	264	152	152	226	226
0193_VM1_J	VM	118	118	130	130	131	137	197	197	263	263	256	286	124	157	100	100	201	201	252	252	152	164	218	226
0194_VM1_J	VM	118	122	130	130	125	131	197	207	263	263	272	272	124	124	100	100	201	201	0	0	152	152	226	226
0195_VM1_J	VM	118	118	130	130	131	137	197	197	263	263	268	268	124	147	100	100	201	201	252	252	152	164	226	226
0196_VM1_J	VM	120	120	130	130	131	133	197	197	263	263	256	268	124	157	92	100	217	217	252	260	152	152	218	226
0197_VM1_J	VM	118	118	130	130	131	137	197	207	263	263	256	286	147	157	100	100	0	0	252	260	152	164	226	226
0198_VM1_J	VM	118	120	130	130	131	133	207	207	263	263	0	0	157	157	100	100	217	217	252	252	152	152	226	226
0199_VM1_J	VM	120	122	130	132	133	141	207	207	263	271	256	268	0	0	100	100	217	217	252	260	152	156	226	226
0200_VM1_J	VM	118	120	130	132	131	131	197	207	251	263	264	264	124	157	100	100	0	0	260	260	152	152	226	226
0201_VM1_J	VM	118	118	130	130	141	141	197	197	251	251	256	256	136	157	100	100	205	205	252	260	152	152	226	226
0202_VM1_J	VM	120	120	130	130	137	141	197	197	247	251	256	268	157	157	100	100	217	217	252	260	152	152	226	226
0203_VM1_J	VM	118	122	130	130	131	133	197	207	251	263	272	286	134	157	100	100	193	217	256	256	152	152	218	226
0204_VM1_J	VM	120	120	130	132	137	141	207	207	259	263	256	260	157	157	100	100	217	217	252	260	0	0	226	226
0205_VM1_J	VM	118	118	130	132	141	141	197	197	263	263	264	264	145	157	100	100	213	217	252	252	152	152	222	226
0206_VM1_F	VM	116	124	130	130	137	137	207	207	247	255	252	272	149	155	100	100	205	205	252	252	152	152	222	222
0207_VM1_I	VM	124	128	130	130	133	137	197	207	247	263	252	272	155	155	100	100	205	205	256	256	152	152	222	222
0208_VM1_I	VM	118	130	130	130	135	135	197	207	263	263	268	268	124	124	100	100	201	201	252	260	152	152	218	218
0221_VM1_I	VM	108	116	132	132	133	133	197	197	255	255	268	272	136	136	92	92	205	205	0	0	152	152	218	218
0222_VM1_M	VM	108	116	130	130	125	125	207	207	243	247	260	272	136	136	100	100	201	201	252	252	156	156	226	226
0223_VM1_F	VM	118	120	132	132	131	135	197	207	243	267	252	268	136	136	100	104	217	217	252	252	156	156	218	218
0224_VM1_M	VM	118	118	130	130	125	131	197	197	255	255	264	272	136	136	100	100	217	217	252	252	156	156	218	218
0225_VM1_Is17_F	VM	118	120	130	130	131	141	197	207	251	263	256	286	157	157	100	100	217	217	0	0	152	152	226	226
0226_VM1_M	VM	118	120	130	130	133	137	197	207	247	263	268	286	147	157	100	100	217	217	252	256	152	164	226	226
0308_VM1_M	VM	108	108	130	132	125	135	197	207	259	263	264	272	149	149	100	100	147	209	256	268	156	156	218	218
0309_VM1_M	VM	124	130	130	130	125	125	197	207	251	259	264	268	134	134	100	100	217	217	252	252	156	156	218	222
0310_VM1_M	VM	108	118	130	130	129	131	193	197	255	259	268	268	136	136	100	100	201	217	252	252	148	152	218	226
0311_VM1_M	VM	124	126	130	130	125	133	195	207	259	267	268	268	145	149	92	100	147	147	268	268	164	164	218	218
0312_VM1_M	VM	118	122	130	132	125	125	197	207	255	267	272	272	134	134	100	100	217	217	0	0	156	156	218	218
0313_VM1_M	VM	124	130	130	130	0	0	197	197	243	251	268	268	147	147	100	100	147	147	252	256	152	156	218	222
0314_VM1_M	VM	124	126	130	132	135	137	197	215	247	263	268	268	149	149	92	92	205	217	252	256	152	152	218	218
0324_VM1_M	VM	116	120	130	132	135	135	197	207	243	263	268	268	136	149	96	100	147	209	252	252	152	156	218	218
0325_VM1_M	VM	108	120	130	132	125	131	207	207	243	247	256	272	138	149	92	104	205	217	252	260	164	164	218	218
0326_VM1_M	VM	124	132	132	138	151	153	197	207	243	281	252	252	140	145	92	92	205	217	252	252	152	164	218	222
0327_VM1_M	VM	116	122	130	132	151	153	197	207	255	271	264	264	149	149	92	100	221	221	252	252	152	156	218	218
0328_VM1_M	VM	116	118	132	132	0	0	197	197	243	267	272	272	0	0	92	100	217	221	252	252	152	156	218	222
0329_VM1_M	VM	116	118	132	132	133	133	197	197	243	255	268	272	136	136	92	92	221	221	0	0	152	152	218	222
0330_VM1_M	VM	108	124	130	132	135	143	197	207	251	255	264	268	142	142	100	104	201	201	252	260	152	164	218	230
0331_VM1_M	VM	116	116	130	132	133	133	197	197	251	251	268	268	145	151	92	100	193	205	0	0	0	0	218	226
0332_VM1_M	VM	118	122	130	132	123	133	197	197	247	271	260	272	136	142	100	100	193	201	252	264	152	152	218	222
0333_VM1_M	VM	118	126	130	132	129	129	197	197	247	259	268	272	138	147	96	100	217	217	252	252	152	152	226	226
0334_VM1_M	VM	118	122	130	130	151	153	197	197	251	255	264	268	122	142	92	100	205	217	252	252	164	164	218	222
0335_VM1_M	VM	116	118	130	138	125	125	197	207	251	259	272	272	134	134	92	92	205	205	260	260	156	156	222	226
0336_VM1_M	VM	120	132	130	130	123	141	197	207	255	263	0	0	136	136	100	100	217	217	252	252	152	152	226	234
0337_VM1_M	VM	116	124	130	130	139	139	207	215	251	285	256	272	136	136	92	100	201	205	252	264	152	152	218	226
0338_VM1_M	VM	118	122	130	132	133	145	197	207	247	267	268	272	138	138	100	100	201	213	252	252	156	156	218	226
0339_VM1_M	VM	124	124	130	132	125	125	197	197	255	255	252	268	149	149	92	100	201	217	260	260	0	0	218	218
0340_VM1_M	VM	120	124	130	138	131	141	197	197	243	259	268	268	136	157	92	100	201	201	252	252	152	152	218	226
0341_VM1_M	VM	116	122	132	132	143	147	197	197	243	271	272	272	136	136	96	96	205	205	252	260	152	152	218	218
0342_VM1_M	VM	118	122	130	130	125	133	207	207	247	263	268	268	136	136	100	100	213	217	252	252	138	152	218	226
0343_VM1_M	VM	116	118	130	130	137	137	197	197	255	271	268	268	136	136	88	100	201	201	252	256	152	152	218	226
0344_VM1_M	VM	122	126	130	130	129	137	197	197	247	267	252	272	122	124	92	92	205	205	252	252	152	152	226	226
0345_VM1_M	VM	120	122	132	132	0	0	197	207	247	247	256	268	136	136	100	100	201	201	252	252	152	152	218	226
0346_VM1_F	VM	118	120	130	132	133	133	197	197	259	267	260	268	124	124	92	100	193	193	252	252	152	152	218	222
0347_VM1_F	VM	118	120	130	130	131	135	197	207	255	263	256	268	122	124	100	100	201	201	252	252	152	152	218	226
0348_VM1_M	VM	118	120	130	130	125	125	197	207	259	263	268	276	124	136	100	100	213	217	252	260	152	152	226	226
0349_VM1_M	VM	118	124	130	132	131	131	197	197	247	255	268	268	136	136	92	96	205	205	252	252	152	152	218	226
0350_VM1_M	VM	118	118	130	132	0	0	207	207	255	255	268	272	136	136	100	100	201	205	252	252	152	152	226	226
0351_VM1_M	VM	122	124	130	130	133	133	207	215	263	267	268	272	136	136	100	100	213	213	256	256	152	152	218	222
0352_VM1_M	VM	116	124	130	130	137	137	0	0	247	247	256	272	136	136	100	100	205	205	252	252	152	152	218	226
0353_VM1_M	VM	116	132	130	130	131	131	197	207	255	255	256	264	132	147	100	100	201	201	252	252	152	152	222	222
0354_VM1_I	VM	122	128	130	130	133	133	197	207	247	255	272	272	126	126	100	100	0	0	264	264	152	152	218	222
0355_VM1_I	VM	122	124	130	132	125	125	197	207	247	255	268	268	126	145	100	100	0	0	264	264	148	148	218	218
0907_VM1_M	VM	108	116	130	130	0	0	197	207	243	255	256	272	134	134	100	100	201	205	252	260	0	0	218	222
0908_VM1_M	VM	108	130	130	132	125	133	197	207	251	263	268	272	134	138	92	100	217	217	252	260	152	164	226	230
0909_VM1_M	VM	118	128	130	132	123	131	207	207	255	255	272	272	134	134	100	100	217	217	260	260	0	0	218	222
0910_VM1_M	VM	108	116	130	130	123	135	197	197	243	271	268	268	136	136	96	96	201	201	252	252	152	152	218	226
0912_VM1_M	VM	120	120	130	132	129	133	197	207	263	263	268	286	134	157	100	100	217	217	252	252	152	152	226	226
0913_VM1_M	VM	118	128	130	138	135	143	197	197	243	267	272	272	136	136	96	100	217	217	252	260	152	152	222	222
0914_VM1_M	VM	128	128	130	130	135	137	197	197	255	267	268	268	134	134	100	100	217	217	252	252	164	164	218	218
0915_VM1_M	VM	108	118	130	130	129	129	197	197	263	267	268	268	134	157	100	100	201	217	252	252	0	0	222	230
0916_VM1_M	VM	108	122	130	130	135	135	207	207	251	263	272	272	136	145	100	104	205	217	252	264	152	152	218	218
0917_VM1_M	VM	118	122	130	130	129	135	197	207	267	267	268	272	134	151	100	100	205	217	252	252	0	0	218	222
0918_VM1_M	VM	114	122	130	130	133	133	197	207	259	271	268	272	138	157	100	100	201	217	252	264	152	156	218	226
0929_VM1_M	VM	120	130	130	130	133	137	197	197	251	263	272	272	136	136	100	100	201	217	252	260	152	152	218	226
0930_VM1_M	VM	120	130	130	130	125	133	197	197	263	271	268	268	136	136	92	92	201	205	252	260	0	0	218	226
0931_VM1_M	VM	118	122	130	132	137	147	197	197	263	263	268	268	122	140	100	100	201	217	252	264	152	152	218	226
0932_VM1_M	VM	108	122	130	132	127	127	197	197	263	263	268	314	122	157	100	100	201	213	252	252	152	152	218	226
0933_VM1_M	VM	108	118	130	130	131	133	207	207	255	271	268	268	136	136	100	100	147	213	252	252	152	152	222	226
0934_VM1_M	VM	118	120	130	130	129	133	207	215	251	251	268	268	122	136	92	100	213	213	252	260	0	0	218	226
0935_VM1_M	VM	116	120	130	132	143	145	207	207	267	267	268	272	138	157	84	100	201	205	252	260	0	0	218	226
0936_VM1_M	VM	120	122	130	130	129	131	197	197	243	271	264	264	136	136	100	100	201	201	252	252	0	0	218	226
0937_VM1_M	VM	116	118	130	132	0	0	207	207	243	263	268	272	157	157	100	100	193	201	264	264	152	156	218	226
0938_VM1_M	VM	116	128	130	132	131	133	207	207	251	281	268	268	149	149	96	100	201	201	256	260	148	148	218	226
0939_VM1_M	VM	118	124	130	130	139	139	197	207	251	267	268	268	136	136	100	100	193	217	252	256	0	0	218	218
0940_VM1_M	VM	122	128	130	130	129	145	197	207	247	285	256	268	136	136	100	100	201	201	252	252	152	156	222	226
0941_VM1_M	VM	116	116	130	132	147	147	207	207	255	267	272	272	136	136	100	100	201	201	252	264	0	0	222	226
0942_VM1_M	VM	116	118	132	138	125	127	197	207	247	251	272	272	124	145	0	0	205	205	252	252	156	156	218	226
0943_VM1_M	VM	118	122	130	138	127	127	207	207	255	271	264	272	138	157	96	96	201	201	252	252	152	156	218	226
0944_VM1_F	VM	120	122	0	0	0	0	207	207	243	263	268	272	0	0	100	100	205	217	0	0	0	0	0	0
0945_VM1_M	VM	130	130	130	130	133	133	197	207	243	267	268	272	138	138	100	100	147	205	252	252	152	152	218	218
0946_VM1_M	VM	122	124	130	138	137	139	207	207	255	255	256	256	124	124	92	100	193	217	260	268	152	152	218	226
0957_VM1_F	VM	116	124	130	132	133	133	197	207	247	251	268	272	134	134	100	100	201	217	252	264	156	156	218	218
0958_VM1_M	VM	116	116	130	132	125	125	197	207	247	251	256	256	140	140	100	100	213	217	252	260	156	156	218	218
0959_VM1_M	VM	116	124	130	138	139	139	197	207	243	255	268	268	134	134	100	100	193	201	252	268	152	152	218	218
0960_VM1_M	VM	120	126	130	132	127	133	197	207	247	247	272	272	126	126	100	100	201	213	260	264	152	152	218	218
0961_VM1_M	VM	118	122	130	130	127	133	197	207	247	263	272	272	136	157	100	100	217	217	252	256	156	156	222	226
0962_VM1_I	VM	108	114	130	132	131	131	0	0	251	263	272	272	134	157	100	104	205	209	252	260	152	152	222	226
0963_VM1_M	VM	118	128	130	130	135	135	197	207	247	255	268	268	149	149	100	100	147	147	252	252	152	152	222	222
0964_VM1_M	VM	116	118	130	132	129	147	197	197	247	263	256	268	138	138	100	100	205	205	252	260	0	0	218	218
0965_VM1_M	VM	124	124	130	130	125	125	197	197	243	267	264	272	145	157	100	100	193	201	252	256	152	152	218	218
0966_VM1_I	VM	116	120	130	132	123	133	197	197	247	255	272	272	136	138	100	100	201	201	252	252	164	164	218	226
0967_VM1_M	VM	118	124	130	132	135	135	207	207	243	247	268	268	149	149	100	100	201	201	252	252	152	152	226	226
0968_VM1_M	VM	116	124	130	138	129	129	197	207	243	263	268	268	136	157	100	104	193	193	252	256	152	164	218	218
0969_VM1_M	VM	118	118	130	130	125	135	207	207	243	263	264	272	126	136	100	100	201	201	256	260	156	156	218	226
0970_VM1_M	VM	118	120	130	138	129	133	197	197	255	263	268	268	122	147	92	100	217	217	252	252	152	152	218	222
0971_VM1_M	VM	116	128	132	138	131	131	197	197	255	263	272	272	149	149	100	100	193	201	252	252	0	0	218	222
0972_VM1_M	VM	118	130	130	130	127	131	207	207	243	247	272	286	122	136	100	100	147	147	260	260	0	0	218	218
0973_VM1_M	VM	114	122	132	132	127	127	197	207	251	263	272	286	132	134	92	100	201	213	252	252	152	152	226	226
0974_VM1_M	VM	120	120	130	132	131	133	197	197	263	263	268	268	122	136	100	100	205	213	252	260	0	0	218	226
0975_VM1_M	VM	120	130	130	132	131	137	197	197	251	255	268	268	122	122	100	100	213	213	252	252	152	152	226	230
0976_VM1_M	VM	120	122	130	132	131	133	197	207	255	263	268	268	134	157	100	100	201	201	252	260	152	152	218	226
0977_VM1_M	VM	116	122	130	132	131	131	197	207	255	255	268	272	134	134	100	100	201	201	260	260	152	152	218	218
0978_VM1_M	VM	116	120	130	132	129	131	207	207	255	263	260	268	132	132	100	100	209	209	252	260	152	152	218	218
0979_VM1_M	VM	120	130	130	130	147	147	207	215	243	263	256	268	138	157	100	100	193	193	252	260	0	0	218	222
0980_VM1_M	VM	108	116	130	132	129	145	207	207	255	255	268	272	122	136	92	100	213	213	252	268	0	0	218	226
0981_VM1_M	VM	120	124	130	132	123	133	197	197	259	267	272	272	122	122	100	100	201	217	252	260	152	152	218	226
0982_VM1_M	VM	116	120	130	130	133	139	197	207	251	255	268	268	124	136	92	100	201	201	252	252	0	0	218	222
0983_VM1_M	VM	118	118	130	132	133	133	207	207	251	263	268	286	134	134	92	100	217	217	256	260	152	152	222	226
0984_VM1_M	VM	118	122	132	138	135	135	197	207	255	267	268	286	134	140	100	100	201	217	260	260	156	156	218	222
1010_VM1_M	VM	116	120	132	138	133	133	197	197	243	255	264	272	122	122	100	100	193	193	252	252	156	156	218	218
1011_VM1_M	VM	120	122	130	132	129	129	197	207	251	263	272	286	138	147	100	100	217	217	252	252	0	0	218	218
1012_VM1_M	VM	122	126	130	132	123	123	197	207	251	263	268	268	140	145	92	100	201	217	260	260	152	164	218	222
1013_VM1_M	VM	116	120	132	132	123	133	197	207	243	263	268	272	122	122	100	100	205	205	252	252	152	152	218	218
1014_VM1_M	VM	116	116	132	138	129	139	197	197	263	263	268	268	122	122	100	100	205	213	244	252	164	164	218	218
1015_VM1_M	VM	108	120	130	130	131	135	207	207	247	247	264	268	138	145	100	100	193	201	252	252	156	156	218	218
1016_VM1_M	VM	118	128	130	132	135	135	193	197	243	243	268	268	126	138	92	100	195	213	252	252	172	172	218	222
1017_VM1_M	VM	114	132	132	132	129	133	197	207	243	243	268	268	136	138	100	100	205	217	252	252	156	156	218	226
1018_VM1_M	VM	118	120	130	130	131	135	197	207	255	271	268	268	134	134	100	104	201	201	252	252	152	156	226	226
1040_VM1_M	VM	108	126	130	130	137	137	193	197	247	255	272	298	140	140	100	100	213	217	252	256	152	152	218	226
1041_VM1_M	VM	118	122	130	132	133	137	197	197	251	263	272	272	134	151	100	100	205	205	252	252	152	156	218	218
1042_VM1_M	VM	118	118	132	132	125	129	193	207	263	267	268	272	122	122	92	100	205	205	252	252	0	0	218	218
1043_VM1_M	VM	118	118	132	132	125	129	193	207	263	267	268	272	122	122	92	100	205	205	252	252	152	152	218	218
1044_VM1_M	VM	120	124	130	132	125	131	197	197	247	267	268	272	145	145	100	100	205	205	252	252	148	148	218	218
1045_VM1_M	VM	116	124	130	132	131	133	197	197	247	263	268	286	136	145	100	104	205	213	252	252	0	0	218	218
1046_VM1_M	VM	120	126	130	132	125	129	207	207	247	263	268	276	136	136	100	100	0	0	256	260	142	142	218	222
1047_VM1_M	VM	120	124	130	138	133	133	197	197	251	263	268	268	0	0	92	100	205	217	252	252	0	0	218	218
1048_VM1_M	VM	108	118	132	132	125	131	193	197	247	251	272	314	124	134	92	104	205	205	252	252	152	152	218	218
1049_VM1_M	VM	108	118	130	130	123	125	193	197	251	267	252	314	124	124	92	100	205	205	252	252	0	0	218	218
1050_VM1_M	VM	116	120	130	130	125	125	197	207	243	263	268	268	136	155	92	96	205	205	252	268	152	156	226	226
1051_VM1_M	VM	108	120	130	130	131	139	207	207	247	263	272	272	136	145	100	100	217	217	252	268	0	0	218	218
1052_VM1_M	VM	124	128	130	130	133	147	197	197	243	255	272	272	140	145	92	104	209	209	252	264	152	152	222	226
1053_VM1_M	VM	120	124	130	132	133	133	197	197	263	271	268	272	136	136	96	100	201	201	252	260	152	152	218	222
1054_VM1_M	VM	116	124	0	0	0	0	197	197	243	263	264	268	122	149	100	100	201	201	252	252	152	152	218	222
1066_VM1_M	VM	120	124	130	132	125	135	197	215	251	271	268	268	0	0	100	100	205	217	252	252	152	164	218	230
1067_VM1_M	VM	118	132	130	130	137	137	193	197	247	263	268	310	134	134	100	100	201	205	252	252	152	152	218	222
1068_VM1_M	VM	116	120	130	132	131	137	197	215	255	263	268	272	149	149	100	100	147	147	256	256	152	152	218	230
1069_VM1_M	VM	118	122	132	132	131	131	197	197	255	263	272	272	0	0	100	100	217	217	264	264	152	152	218	218
1070_VM1_M	VM	116	122	130	130	125	131	197	215	243	267	264	264	126	136	100	100	213	217	252	260	152	152	222	222
1071_VM1_M	VM	118	120	130	130	125	135	197	207	243	243	268	268	134	134	100	100	205	205	252	252	152	164	218	230
1072_VM1_M	VM	120	124	130	130	125	135	197	197	255	271	272	272	134	147	100	100	205	205	252	260	152	164	218	230
1073_VM1_M	VM	118	118	130	132	125	133	197	197	263	263	264	276	136	149	100	100	201	201	252	252	152	152	218	226
1074_VM1_M	VM	108	130	130	130	131	133	193	197	243	255	268	276	149	149	100	100	201	201	252	252	152	164	218	226
1075_VM1_M	VM	120	122	130	130	133	133	197	207	247	247	272	272	134	136	92	100	201	201	252	252	152	152	218	218
1076_VM1_M	VM	120	122	130	130	133	135	197	215	247	263	252	272	134	136	100	100	147	147	252	252	156	156	218	218
1077_VM1_M	VM	114	116	130	132	133	135	197	207	259	263	252	290	136	145	100	100	201	201	260	264	152	152	218	218
1078_VM1_M	VM	118	124	130	132	125	125	197	197	247	263	268	276	136	147	100	100	201	213	256	260	152	152	218	218
1079_VM1_M	VM	118	122	130	138	125	135	207	207	247	251	268	286	147	147	96	100	201	217	264	264	152	152	222	226
1098_VM1_M	VM	118	126	130	130	125	125	197	197	263	267	268	272	136	151	84	84	193	201	252	252	152	152	218	222
1099_VM1_M	VM	108	120	130	130	135	137	207	207	247	263	268	272	136	136	100	100	193	201	252	252	0	0	218	218
1100_VM1_M	VM	114	120	130	138	133	133	197	197	255	271	260	260	122	142	100	100	201	201	264	264	156	156	226	226
1101_VM1_M	VM	118	122	130	132	137	141	207	207	263	267	256	256	138	145	100	104	217	217	252	260	152	152	218	218
1102_VM1_M	VM	120	124	130	132	133	133	197	197	263	267	268	268	136	136	92	100	193	193	252	252	152	156	218	218
1103_VM1_M	VM	118	128	130	130	139	139	197	207	247	251	268	310	140	145	96	104	213	213	256	256	152	152	218	218
1104_VM1_M	VM	118	122	130	130	137	137	197	215	243	251	276	276	122	138	100	100	193	205	260	260	0	0	218	222
1105_VM1_F	VM	116	122	130	132	131	141	197	207	247	267	298	298	138	138	92	100	205	217	252	252	156	156	218	218
1106_VM1_F	VM	116	120	130	132	135	135	197	207	267	267	268	268	136	136	100	100	217	217	260	260	152	152	218	222
1107_VM1_M	VM	118	122	130	132	123	123	197	207	255	267	256	268	136	136	96	100	201	201	260	260	0	0	222	222
1108_VM1_M	VM	120	124	130	138	131	137	197	207	255	271	268	268	134	136	96	100	201	201	252	252	152	152	218	218
1109_VM1_M	VM	118	126	130	132	141	141	197	207	243	271	260	260	142	142	100	100	217	217	0	0	0	0	218	218
0247_VM2_M	VM	118	124	130	138	133	133	207	207	243	255	268	272	136	149	100	100	205	205	252	252	152	152	218	218
0248_VM2_J	VM	108	120	130	132	133	133	207	215	251	251	252	268	136	149	100	100	217	217	252	252	148	148	218	226
0249_VM2_I	VM	118	128	130	130	133	133	197	197	251	251	272	272	132	136	100	100	201	217	252	252	152	152	218	222
0250_VM2_J	VM	114	122	130	132	123	139	197	215	263	281	268	268	136	136	92	100	201	201	0	0	0	0	218	222
0251_VM2_J	VM	116	122	130	132	139	139	197	197	255	263	268	268	136	136	92	100	205	205	268	268	152	152	218	218
0252_VM2_J	VM	114	126	130	132	139	145	197	197	243	263	268	268	134	136	100	100	201	217	268	268	148	148	226	226
0253_VM2_J	VM	108	122	130	130	133	139	197	215	263	263	268	268	136	136	100	100	217	217	252	260	0	0	226	226
0254_VM2_J	VM	118	122	130	130	133	139	197	197	251	263	268	268	136	136	100	100	205	217	260	268	0	0	226	226
0255_VM2_J	VM	114	122	130	132	137	139	197	207	247	263	252	252	132	136	100	100	217	217	252	268	152	152	218	226
0256_VM2_J	VM	118	126	130	132	133	133	197	207	255	255	0	0	122	122	92	100	201	201	260	260	152	164	218	218
0257_VM2_J	VM	116	120	130	132	139	139	197	197	281	281	264	298	136	149	100	100	205	217	252	252	0	0	226	226
0258_VM2_J	VM	114	122	130	132	123	131	197	207	263	281	268	272	122	134	100	100	217	217	252	252	0	0	226	226
0259_VM2_J	VM	116	118	130	130	0	0	197	197	263	281	268	276	124	134	100	100	205	205	252	252	0	0	218	226
0260_VM2_J	VM	116	118	130	138	133	133	197	207	255	263	256	268	149	149	100	100	201	217	252	252	0	0	218	226
0261_VM2_J	VM	114	122	130	132	123	133	197	197	243	263	268	268	134	134	100	100	205	217	268	268	148	148	226	226
0262_VM2_S	VM	120	122	132	132	133	133	215	215	247	263	268	268	149	149	96	100	205	217	252	252	152	152	218	226
0263_VM2_J	VM	118	122	132	132	133	133	197	215	255	263	252	256	134	134	96	100	217	217	252	252	0	0	218	222
0264_VM2_J	VM	122	122	130	138	133	133	197	215	251	263	268	268	149	149	100	100	201	201	252	252	152	152	218	226
0265_VM2_J	VM	116	122	130	132	133	133	215	215	263	263	268	268	134	134	96	100	147	205	252	252	0	0	218	226
0266_VM2_J	VM	122	124	130	132	133	137	197	215	247	263	260	268	136	136	100	100	147	147	252	252	152	152	218	226
0292_VM2_M	VM	116	122	130	138	133	133	197	207	255	255	256	268	149	149	100	100	217	217	252	252	152	152	218	226
0293_VM2_M	VM	118	122	130	132	133	133	197	197	255	255	256	260	134	136	96	100	217	217	252	252	0	0	222	222
0294_VM2_M	VM	114	118	130	130	123	143	197	197	255	271	268	268	136	149	100	100	193	217	252	264	152	152	218	222
0295_VM2_M	VM	118	118	130	130	133	135	197	197	251	263	268	268	122	122	100	100	201	201	252	252	152	152	218	222
0296_VM2_M	VM	108	118	130	130	133	133	197	215	251	263	252	268	136	136	96	100	217	217	252	260	0	0	226	226
0297_VM2_M	VM	118	122	132	132	133	133	197	197	255	263	260	268	136	149	100	100	217	217	252	252	0	0	218	222
0315_VM2_Is1_F	VM	114	122	130	130	123	139	197	197	263	263	268	268	134	136	100	100	205	217	252	268	148	152	218	226
0316_VM2_F	VM	114	118	130	132	131	133	193	197	243	281	264	264	122	149	100	100	201	201	252	252	152	160	222	230
0317_VM2_F	VM	118	122	132	138	133	137	197	215	263	263	252	268	149	149	100	100	147	147	252	252	152	152	218	218
0318_VM2_M	VM	114	120	130	138	133	139	197	197	259	263	272	272	136	149	100	100	201	205	260	252	164	164	218	230
0319_VM2_M	VM	120	122	130	132	139	141	197	197	255	263	268	268	142	149	100	100	193	217	0	0	152	152	218	218
0320_VM2_M	VM	120	130	130	132	123	139	197	197	263	281	264	272	138	149	100	100	201	217	0	0	0	0	218	226
0321_VM2_F	VM	118	128	130	132	139	139	197	197	251	267	256	256	138	138	84	100	201	213	260	260	152	152	0	0
0322_VM2_F	VM	118	120	130	130	133	133	197	215	255	281	276	298	0	0	100	100	205	205	264	264	148	148	218	218
0323_VM2_F	VM	114	118	130	132	131	137	207	207	281	281	272	310	149	149	96	96	193	193	252	264	148	148	218	222
0356_VM2_M	VM	114	122	130	130	123	137	197	197	255	261	252	264	136	147	100	100	193	217	252	252	152	152	222	226
0357_VM2_M	VM	114	120	130	132	131	133	197	215	247	255	268	268	149	149	96	100	193	217	252	252	152	152	218	226
0358_VM2_M	VM	114	122	130	132	137	137	207	207	281	281	272	298	122	136	100	100	201	205	260	260	0	0	226	226
0359_VM2_M	VM	114	118	130	130	125	133	193	197	247	259	268	268	149	149	100	100	217	217	252	252	152	152	218	218
0360_VM2_M	VM	114	120	132	132	137	137	207	207	251	255	268	268	149	149	100	100	201	205	252	252	152	152	218	218
0361_VM2_M	VM	118	120	132	132	131	139	197	197	263	281	252	310	124	124	100	100	205	217	252	260	152	152	218	218
0362_VM2_M	VM	118	118	130	132	131	131	197	197	251	255	268	276	149	149	96	100	201	201	256	256	152	152	226	230
0363_VM2_M	VM	114	116	130	132	131	133	197	207	263	281	268	294	0	0	100	100	193	217	252	252	152	152	218	226
0364_VM2_M	VM	114	114	130	130	139	147	197	207	255	281	268	268	149	149	100	100	217	217	252	260	152	152	218	226
0365_VM2_M	VM	114	118	132	132	137	137	197	207	255	281	268	268	122	149	100	100	193	205	252	260	152	152	218	218
0366_VM2_M	VM	114	118	130	130	129	139	197	197	247	263	276	276	147	149	100	100	201	217	252	252	152	156	222	230
0367_VM2_M	VM	116	132	130	132	123	139	197	197	263	281	252	264	136	149	100	100	201	213	252	260	152	152	218	222
0368_VM2_M	VM	114	114	130	132	133	137	197	207	255	255	310	310	122	149	100	100	201	217	260	264	152	152	222	226
0369_VM2_M	VM	108	114	130	130	133	135	197	207	255	263	276	276	136	136	100	100	201	201	256	260	152	152	218	222
0370_VM2_M	VM	120	128	130	138	133	133	197	207	243	255	268	268	126	136	100	100	205	205	252	260	0	0	218	218
0371_VM2_M	VM	108	130	138	138	123	123	207	207	251	255	0	0	134	134	96	100	201	201	260	260	142	142	222	222
0372_VM2_M	VM	116	130	130	130	0	0	197	197	261	263	268	268	134	134	92	100	193	193	252	252	164	164	226	226
1182_VM2_M	VM	116	128	130	138	131	133	197	207	251	261	252	264	122	147	100	100	147	147	260	260	148	152	218	226
1183_VM2_M	VM	124	126	132	132	131	133	197	207	263	267	272	294	132	136	96	100	193	217	252	260	152	152	218	226
1184_VM2_M	VM	116	126	132	132	0	0	197	197	247	255	256	268	122	136	100	100	201	201	252	252	152	152	226	226
1185_VM2_M	VM	116	116	138	138	133	133	197	197	267	271	272	276	132	140	100	100	201	201	252	260	148	148	222	222
1186_VM2_M	VM	118	124	130	138	133	133	197	197	255	259	264	264	122	132	100	100	147	209	252	264	152	152	226	226
1187_VM2_M	VM	120	126	132	138	131	133	197	197	247	255	264	264	122	142	92	92	201	201	260	260	152	152	226	226
1188_VM2_M	VM	108	122	130	130	129	133	197	207	247	267	268	268	122	122	100	100	217	217	264	264	152	152	218	230
1189_VM2_M	VM	118	120	130	132	145	145	197	207	255	267	0	0	136	142	100	100	201	201	252	256	152	164	218	222
1190_VM2_M	VM	118	124	138	138	131	133	197	197	255	267	272	272	138	149	100	100	201	201	252	252	0	0	218	226
1191_VM2_M	VM	118	130	130	132	133	133	197	197	255	281	268	268	136	162	92	100	201	201	252	252	152	164	234	234
1192_VM2_M	VM	116	122	130	132	137	139	197	197	263	267	264	268	136	136	100	100	205	205	256	256	152	152	218	218
1193_VM2_M	VM	116	120	130	132	133	133	197	207	255	255	268	272	136	142	92	100	205	221	260	280	152	152	218	226
1194_VM2_M	VM	112	114	130	138	133	141	197	197	251	267	252	252	134	134	100	100	201	217	252	252	0	0	218	226
1228_VM2_M	VM	122	122	130	132	0	0	197	207	247	263	268	268	136	138	92	100	217	217	252	252	160	160	218	222
1229_VM2_M	VM	124	130	130	132	129	131	197	197	243	255	272	272	136	157	100	100	205	217	0	0	0	0	218	222
0373_VM3_J	VM	118	124	130	132	137	137	197	197	263	267	268	286	136	149	100	100	193	213	252	256	152	152	218	218
0374_VM3_J	VM	116	122	130	130	123	145	215	215	263	285	272	272	138	149	100	100	213	213	256	256	148	148	218	218
0375_VM3_J	VM	116	118	130	130	129	131	197	207	263	285	268	268	136	136	100	100	213	213	252	252	152	164	218	226
0376_VM3_J	VM	116	124	130	132	127	127	197	197	267	267	268	268	136	138	84	100	213	217	252	256	152	152	218	226
0377_VM3_J	VM	118	122	130	130	131	131	215	215	267	281	268	314	136	136	100	100	201	201	252	256	164	164	226	226
0378_VM3_I	VM	120	124	130	132	135	135	197	207	255	267	268	268	122	140	100	100	213	213	264	264	152	152	226	234
0379_VM3_J	VM	116	118	130	130	129	129	197	207	263	267	268	268	136	136	100	100	205	213	252	252	152	152	218	218
0380_VM3_J	VM	116	118	130	130	127	127	197	207	263	285	268	268	136	136	100	100	213	213	252	252	152	164	218	226
0381_VM3_M	VM	118	124	130	132	137	137	197	197	263	267	268	268	136	136	100	100	193	205	260	260	152	152	218	218
0382_VM3_M	VM	118	118	130	130	127	131	197	197	247	285	268	268	136	136	100	100	201	213	252	256	164	164	218	218
0383_VM3_F	VM	116	124	130	132	127	129	197	207	263	267	0	0	136	136	100	100	205	213	252	252	152	152	218	226
0384_VM3_J	VM	116	126	132	132	129	133	197	207	267	267	286	286	136	147	100	100	205	213	252	252	152	160	218	226
0385_VM3_J	VM	118	124	130	132	129	131	197	197	247	267	268	268	136	136	100	100	205	205	252	252	152	152	218	226
0386_VM3_J	VM	116	116	132	138	129	137	197	207	263	275	268	268	136	149	100	100	201	213	252	252	152	152	218	218
0387_VM3_J	VM	116	124	130	132	127	127	197	197	267	267	268	268	136	138	84	100	213	217	252	256	152	152	218	226
0388_VM3_J	VM	116	124	130	132	127	127	197	197	267	267	268	268	136	138	84	100	213	217	252	256	152	152	218	226
0389_VM3_J	VM	122	122	132	138	133	143	197	197	247	259	0	0	136	145	100	100	205	205	252	260	152	152	234	234
0390_VM3_I	VM	104	116	130	132	0	0	193	207	255	263	314	314	134	134	92	100	205	217	252	252	152	152	218	218
0391_VM3_F	VM	118	124	130	130	127	137	197	215	247	271	268	268	134	136	0	0	205	205	252	252	148	164	218	218
0392_VM3_S	VM	116	120	130	132	133	133	197	197	285	285	0	0	126	145	84	100	205	217	256	256	152	152	218	234
0393_VM3_J	VM	118	124	130	130	133	137	197	197	263	263	268	314	136	136	100	100	193	217	252	252	152	152	226	230
0394_VM3_J	VM	116	124	130	138	127	127	207	207	263	267	268	268	136	136	100	100	205	205	268	268	152	152	226	226
0395_VM3_J	VM	118	118	130	130	133	139	197	197	247	255	252	268	138	149	100	104	205	205	260	260	152	152	222	226
0396_VM3_J	VM	108	122	130	138	131	131	207	215	267	267	310	310	136	136	100	104	193	193	260	272	0	0	226	230
0397_VM3_M	VM	118	126	130	132	137	137	197	197	263	263	272	286	138	138	100	100	193	193	252	252	152	152	226	226
0398_VM3_F	VM	120	122	130	132	133	133	197	197	259	285	268	268	145	145	100	100	205	205	256	260	152	152	218	234
0399_VM3_F	VM	118	124	130	138	133	133	197	197	263	263	268	314	136	136	92	100	205	217	260	260	152	152	230	230
0400_VM3_M	VM	116	124	130	130	135	135	197	197	267	285	268	268	126	138	84	100	193	217	252	256	152	152	218	226
0401_VM3_J	VM	118	120	130	132	123	123	197	197	255	271	268	310	136	142	100	100	213	213	268	268	152	152	226	226
0402_VM3_J	VM	118	118	130	132	123	131	197	207	255	271	0	0	136	136	92	100	0	0	252	252	164	164	218	226
0403_VM3_M	VM	116	120	130	132	137	137	197	197	255	267	286	286	136	138	100	100	205	205	252	252	152	152	218	218
0404_VM3_J	VM	118	120	132	132	135	137	197	197	263	263	268	268	136	136	100	100	193	193	252	252	152	152	218	226
0405_VM3_J	VM	118	120	130	130	135	139	197	207	247	263	272	272	136	147	100	100	205	205	252	252	152	152	218	218
0406_VM3_F	VM	120	120	130	132	135	135	197	197	263	263	268	268	136	147	100	100	193	193	252	252	152	152	218	218
0407_VM3_J	VM	0	0	132	132	129	129	0	0	0	0	0	0	136	138	96	100	205	205	252	252	0	0	218	226
0408_VM3_F	VM	118	120	130	132	137	137	197	197	255	263	268	268	134	136	100	100	193	205	252	268	152	160	218	218
0409_VM3_J	VM	120	124	130	132	127	135	197	197	255	263	256	268	134	147	100	100	193	205	252	256	152	152	218	218
0410_VM3_J	VM	120	120	132	132	143	143	197	197	271	271	268	268	136	136	100	100	205	213	252	256	152	152	218	218
0411_VM3_J	VM	116	120	132	132	143	143	197	197	247	271	268	268	136	136	100	100	0	0	252	252	164	164	218	218
0412_VM3_F	VM	120	124	130	132	129	143	207	207	255	271	0	0	136	136	100	100	205	205	252	264	152	152	218	218
0413_VM3_J	VM	116	124	130	132	129	143	197	207	255	263	268	268	136	136	100	100	205	205	252	252	0	0	234	234
0414_VM3_J	VM	116	116	130	132	127	129	207	207	255	267	252	306	136	145	100	100	201	201	252	252	152	152	218	226
0415_VM3_J	VM	120	124	130	132	135	137	197	197	263	267	268	268	136	147	100	100	193	201	252	256	152	152	218	218
0416_VM3_J	VM	120	122	130	130	127	135	197	197	243	263	252	268	122	136	92	100	209	209	252	252	152	152	218	226
0417_VM3_F	VM	120	124	130	130	137	139	197	215	243	285	0	0	122	134	92	100	201	201	252	252	152	152	218	222
0418_VM3_J	VM	116	120	0	0	137	139	197	197	255	285	286	268	122	136	100	100	205	205	252	252	152	152	218	222
0419_VM3_J	VM	116	120	130	130	129	139	197	207	267	285	0	0	122	136	92	100	205	205	252	252	152	152	218	226
0420_VM3_J	VM	120	124	0	0	139	139	197	215	243	271	268	268	134	138	96	100	201	213	252	256	152	152	218	222
0421_VM3_J	VM	116	120	0	0	139	139	197	197	259	267	272	298	122	147	92	100	201	217	252	252	152	152	218	226
0422_VM3_J	VM	116	118	130	132	137	137	207	207	247	267	252	276	122	136	92	100	201	205	252	252	152	152	218	218
0423_VM3_M	VM	116	120	130	132	127	127	0	0	259	267	252	272	122	145	100	100	201	205	252	252	152	152	218	218
0424_VM3_J	VM	118	118	130	130	127	139	197	197	247	259	252	272	122	136	100	100	205	205	252	252	152	152	218	218
0425_VM3_J	VM	118	120	0	0	0	0	0	0	0	0	0	0	145	145	0	0	0	0	0	0	0	0	0	0
0426_VM3_J	VM	116	118	130	130	127	127	197	197	259	285	252	268	145	145	100	100	201	205	252	252	152	152	218	218
0427_VM3_J	VM	116	118	130	130	139	139	197	197	247	259	272	276	136	145	100	100	201	205	252	252	152	152	218	218
0428_VM3_J	VM	116	118	130	130	127	139	207	207	247	259	272	272	122	136	100	100	201	201	252	252	152	152	218	226
0429_VM3_I	VM	118	120	0	0	139	139	207	215	235	255	268	272	136	136	100	100	193	193	0	0	152	152	218	234
0430_VM3_F	VM	118	124	0	0	139	139	197	197	267	271	272	272	136	142	100	100	193	205	252	268	152	152	218	226
0431b_VM3_M	VM	116	118	130	130	139	139	0	0	255	271	268	268	136	142	88	100	193	201	252	256	152	152	218	226
0432b_VM3_M	VM	118	118	130	132	123	123	197	197	243	247	310	310	136	142	100	100	201	213	252	260	164	164	222	226
0433_VM3_M	VM	118	120	130	132	133	141	197	197	259	267	268	320	136	138	100	100	205	205	252	260	160	164	222	222
0434_VM3_F	VM	118	118	130	132	123	129	197	197	243	271	310	310	136	142	100	100	147	147	252	252	164	164	222	226
0435_VM3_M	VM	118	120	130	130	133	143	197	197	247	255	268	268	136	136	100	100	205	205	252	252	152	152	226	234
0436_VM3_M	VM	116	122	130	132	137	139	197	197	243	255	268	268	0	0	100	100	147	147	252	252	152	152	218	226
0437_VM3_F	VM	116	120	130	138	135	137	197	215	255	255	268	268	136	136	100	100	147	209	252	252	152	152	218	218
0438_VM3_M	VM	118	120	130	130	135	135	197	207	255	255	268	268	136	142	100	100	193	213	268	268	152	152	218	226
0439_VM3_F	VM	116	118	130	130	129	135	207	207	267	271	268	268	122	142	100	100	193	205	260	260	152	152	226	226
0440_VM3_Is45_F	VM	120	132	130	132	135	141	197	197	243	255	252	252	136	136	100	100	193	193	252	252	152	152	218	222
0441_VM3_M	VM	120	122	130	130	127	137	197	197	243	247	256	256	122	122	92	100	201	201	252	256	152	152	222	226
0442_VM3_M	VM	118	118	130	130	131	131	197	197	243	267	256	256	136	136	96	100	205	213	252	256	0	0	222	226
0443_VM3_M	VM	118	120	130	132	131	139	197	207	255	255	268	268	136	136	92	100	0	0	252	256	152	152	218	222
0444_VM3_M	VM	122	124	130	130	139	139	197	197	255	285	252	272	138	138	100	100	217	217	252	256	152	152	218	218
0445_VM3_M	VM	118	120	130	130	135	139	197	207	255	255	268	268	136	136	92	100	193	193	252	252	152	152	218	234
0446_VM3_M	VM	118	118	130	130	133	139	197	197	255	259	0	0	124	124	100	100	201	201	252	252	152	152	218	218
0447_VM3_M	VM	112	118	130	130	129	139	197	215	255	255	268	268	136	136	100	100	201	205	252	252	152	152	218	218
0448_VM3_M	VM	118	118	0	0	139	139	197	197	247	255	268	286	136	138	100	104	193	205	252	252	152	152	222	226
0449_VM3_M	VM	120	120	130	132	129	129	197	197	247	267	0	0	138	138	100	104	193	201	252	252	164	164	218	226
0450_VM3_M	VM	118	118	130	132	137	143	193	215	235	247	272	272	124	134	100	100	205	205	252	260	0	0	222	226
0451_VM3_M	VM	116	120	132	132	131	133	0	0	255	285	268	272	140	147	100	100	205	205	252	256	164	164	226	226
0452_VM3_M	VM	120	126	130	132	143	143	207	215	247	251	268	314	124	140	100	100	205	205	252	260	0	0	226	230
0453_VM3_M	VM	120	120	130	132	127	133	197	207	247	267	320	320	136	136	100	100	201	205	252	268	152	152	218	226
0454_VM3_M	VM	120	120	132	132	133	143	197	197	255	267	268	268	136	136	92	100	193	205	252	264	152	152	218	222
0455_VM3_M	VM	116	120	130	132	143	143	197	197	255	263	268	268	136	136	100	100	193	205	252	252	152	152	218	234
0456_VM3_M	VM	120	126	130	132	133	135	197	197	247	285	264	268	136	136	100	100	205	217	252	252	152	164	218	218
0457_VM3_M	VM	120	120	130	130	127	133	197	197	263	285	268	268	136	147	96	96	201	201	252	252	152	152	218	226
0458_VM3_M	VM	118	122	132	132	127	147	207	207	255	255	268	320	126	138	100	100	201	205	252	260	156	156	218	222
0459_VM3_M	VM	122	124	130	132	133	137	197	207	247	247	256	272	134	149	100	100	205	217	252	252	152	152	218	222
0460_VM3_M	VM	124	124	130	130	129	129	197	215	259	285	264	264	122	122	100	100	213	217	260	260	164	164	222	226
0461_VM3_F	VM	118	122	0	0	145	145	215	215	263	263	268	286	136	149	100	100	193	193	252	252	148	152	218	222
0462_VM3_M	VM	116	118	130	130	129	137	197	197	255	259	256	268	149	149	100	100	201	205	252	268	152	152	226	230
0463_VM3_M	VM	116	128	130	132	123	123	197	215	255	285	272	272	138	138	100	100	201	213	252	256	152	152	218	218
0464_VM3_Is44_F	VM	120	122	130	130	131	133	215	215	247	247	314	314	136	136	100	100	201	201	252	252	164	164	222	226
0465_VM3_M	VM	116	116	130	130	133	137	197	197	247	263	268	268	136	138	100	100	201	205	252	256	152	152	218	218
0466_VM3_M	VM	116	120	130	130	123	133	197	207	243	247	294	306	122	136	100	100	205	205	252	252	152	152	218	234
0581_VM3_J	VM	120	126	0	0	133	137	197	197	263	285	268	268	145	145	100	100	193	193	252	256	164	164	218	226
0905_VM3_J	VM	120	124	130	130	141	141	197	207	267	271	268	286	134	138	100	100	205	205	252	252	160	160	222	226
0906_VM3_J	VM	116	118	130	132	133	141	197	215	263	285	268	268	136	142	100	100	193	213	252	264	148	148	218	222
0953_VM3_M	VM	120	120	130	132	125	125	193	215	255	263	272	286	136	138	92	100	205	213	268	268	152	152	218	218
0954_VM3_M	VM	118	124	130	130	137	137	197	207	247	255	268	268	134	134	92	104	213	217	252	252	0	0	218	226
0955_VM3_M	VM	120	126	130	130	139	139	197	215	247	271	252	272	136	136	100	104	193	205	252	260	152	152	218	222
1158_VM3_M	VM	118	120	130	130	135	139	197	207	263	267	268	268	134	140	100	100	147	147	252	256	0	0	226	226
1159_VM3_M	VM	118	128	130	132	131	139	197	215	263	271	272	272	136	136	100	100	201	213	256	256	0	0	218	222
1160_VM3_M	VM	118	132	130	130	129	135	197	207	255	267	268	268	136	147	100	100	147	147	252	260	152	152	222	226
1161_VM3_M	VM	120	128	132	132	125	133	197	197	255	255	268	310	136	138	100	104	205	205	252	252	0	0	226	226
1162_VM3_M	VM	112	120	130	138	139	139	197	215	255	267	268	314	122	122	100	100	209	213	256	264	152	164	226	230
1163_VM3_M	VM	114	118	132	138	137	137	197	207	247	267	268	286	134	136	100	100	217	217	252	268	138	152	226	234
1164_VM3_M	VM	118	120	130	138	129	139	207	207	235	251	268	268	134	138	100	100	205	205	252	252	152	152	218	222
1165_VM3_M	VM	114	138	130	130	133	139	197	207	255	267	252	268	136	136	100	100	201	205	252	252	0	0	218	218
1174_VM3_M	VM	118	130	130	130	137	139	197	207	281	285	268	272	136	136	92	100	193	213	0	0	152	152	218	234
1175_VM3_M	VM	118	124	130	130	129	139	197	197	255	267	268	286	145	145	100	100	213	213	252	256	152	152	218	226
1176_VM3_M	VM	120	124	130	130	129	129	207	207	255	263	268	272	145	145	96	100	217	217	256	256	152	152	222	234
1177_VM3_M	VM	118	120	130	130	131	139	207	215	247	255	272	294	136	136	92	100	205	205	252	252	152	152	226	226
1178_VM3_M	VM	116	116	132	132	135	139	197	197	255	255	272	272	136	136	100	100	147	205	252	268	152	152	218	218
1179_VM3_M	VM	118	128	130	130	133	137	197	197	247	255	268	268	122	122	100	100	205	205	256	256	152	152	226	234
1180_VM3_M	VM	120	120	130	130	135	139	197	215	255	255	252	252	136	140	100	100	205	217	252	252	152	152	218	234
1181_VM3_M	VM	118	120	130	132	139	139	197	207	243	267	272	272	122	134	100	100	193	213	264	264	152	152	218	226
0515_VM4_F	VM	116	132	0	0	133	135	197	207	247	255	314	314	145	145	100	100	201	201	256	260	164	164	226	230
0516_VM4_F	VM	116	122	0	0	0	0	197	197	247	255	252	252	136	136	100	100	201	201	260	260	0	0	218	226
0517_VM4_M	VM	116	130	0	0	133	133	197	197	255	255	0	0	136	136	100	100	201	201	252	260	142	152	226	226
0518_VM4_J	VM	116	116	132	140	135	139	207	207	247	263	0	0	138	147	100	100	201	201	256	260	0	0	226	226
0519_VM4_J	VM	116	116	130	132	133	133	197	197	247	247	314	314	138	145	100	100	201	205	252	260	0	0	218	230
0520_VM4_M	VM	118	126	130	132	133	133	207	207	247	263	306	306	142	142	100	100	213	213	252	252	152	152	218	222
0521_VM4_J	VM	116	132	130	132	123	133	197	207	255	263	268	314	145	145	100	100	201	201	256	256	152	164	218	226
0522_VM4_J	VM	116	118	132	132	133	143	197	197	255	263	0	0	140	145	100	104	201	205	260	260	164	164	226	230
0523_VM4_J	VM	116	118	130	138	131	133	197	197	247	285	268	268	136	136	100	100	201	201	252	256	164	164	218	230
0524_VM4_J	VM	116	122	130	132	133	133	197	207	247	271	252	268	122	136	100	100	201	201	260	260	152	152	218	226
0525_VM4_J	VM	116	116	130	130	133	137	197	197	247	285	252	252	136	138	100	100	201	205	252	260	152	164	218	218
0526_VM4_J	VM	116	132	130	138	133	133	197	207	247	285	314	314	145	145	100	100	201	201	256	260	164	164	226	230
0527_VM4_J	VM	120	132	132	138	129	135	197	207	247	247	268	268	157	157	100	100	201	201	256	256	0	0	226	230
0528_VM4_J	VM	108	132	0	0	133	133	197	207	251	255	0	0	138	138	100	100	201	201	256	256	0	0	218	230
0529_VM4_J	VM	116	118	0	0	135	149	197	197	255	267	268	268	140	145	100	100	201	205	260	260	152	152	226	226
0530_VM4_J	VM	120	120	0	0	131	139	193	207	263	267	272	272	124	124	100	100	205	205	252	252	152	152	218	226
0531_VM4_J	VM	118	118	130	132	131	133	197	207	247	285	286	286	136	136	100	100	205	205	252	260	156	156	218	222
0532_VM4_J	VM	118	124	0	0	131	133	197	197	251	285	268	268	136	136	100	100	201	217	252	252	152	164	218	218
0533_VM4_J	VM	108	116	130	138	133	133	207	215	255	267	264	264	0	0	92	100	201	217	252	252	152	152	222	226
0534_VM4_J	VM	118	120	0	0	131	143	197	207	263	281	272	272	122	136	92	100	217	217	252	252	152	152	222	226
0535_VM4_J	VM	118	122	130	132	129	129	197	197	259	263	252	298	136	136	100	100	213	213	252	252	152	152	0	0
0536_VM4_J	VM	118	126	130	132	133	133	197	207	247	267	0	0	136	136	100	100	205	217	252	268	152	160	218	218
0537_VM4_J	VM	116	116	130	132	133	135	197	197	247	285	0	0	145	145	100	100	201	201	260	260	0	0	226	230
0538_VM4_J	VM	116	118	130	132	133	135	197	197	247	255	252	252	145	145	100	100	0	0	252	256	152	164	218	226
0539_VM4_J	VM	116	116	130	138	133	135	197	197	247	247	0	0	145	145	100	100	201	201	252	256	0	0	226	230
0540_VM4_J	VM	116	118	130	138	133	135	197	207	247	263	0	0	145	145	100	100	201	201	252	260	152	152	222	230
0541_VM4_S	VM	114	118	130	130	133	135	207	215	255	255	252	252	136	136	100	100	193	201	256	256	152	152	218	218
0542_VM4_J	VM	122	132	132	132	131	135	207	215	255	267	268	314	136	136	100	100	205	205	256	264	152	164	218	226
0543_VM4_J	VM	122	126	0	0	131	143	197	197	247	255	252	268	134	136	100	100	201	201	260	260	152	152	218	222
0544_VM4_J	VM	120	122	0	0	143	155	197	197	255	259	264	272	136	136	100	100	217	217	256	260	152	152	218	218
0545_VM4_J	VM	118	126	0	0	133	139	197	207	251	263	268	286	136	136	100	100	193	201	252	252	160	160	218	226
0546_VM4_J	VM	118	122	0	0	133	133	207	207	259	267	268	298	136	138	100	100	201	205	264	264	152	160	218	218
0547_VM4_J	VM	118	120	0	0	133	133	197	197	259	285	264	264	138	138	100	100	217	217	260	272	152	152	218	230
0548_VM4_J	VM	126	130	0	0	129	135	197	207	247	247	272	272	122	145	100	100	217	217	252	252	152	152	218	218
0549_VM4_J	VM	116	132	0	0	131	131	197	197	243	247	264	268	142	142	100	100	201	217	252	252	152	152	218	218
0550_VM4_J	VM	118	132	130	132	131	133	197	197	247	267	268	268	134	134	100	100	205	205	252	252	152	152	218	226
0551_VM4_J	VM	120	132	130	132	143	143	197	197	247	251	268	268	126	126	100	100	201	201	252	252	152	160	218	218
0552_VM4_M	VM	108	116	130	130	133	143	197	197	247	247	264	264	142	142	100	100	205	205	252	252	152	152	218	222
0553_VM4_M	VM	118	122	130	132	133	143	197	197	247	255	252	264	136	136	100	100	201	201	252	260	152	152	218	226
0554_VM4_M	VM	116	118	130	132	137	141	207	207	247	255	272	272	122	136	100	100	205	205	256	256	152	152	218	222
0555_VM4_M	VM	108	118	130	132	133	133	197	197	247	263	314	314	145	145	100	100	221	221	252	264	152	164	218	226
0556_VM4_M	VM	108	132	130	132	139	139	207	207	267	285	276	276	136	145	100	100	205	205	252	264	152	152	218	218
0557_VM4_M	VM	118	118	130	132	125	139	197	207	235	255	268	268	134	134	0	0	213	213	252	252	152	152	218	222
0558_VM4_M	VM	122	124	130	130	133	139	197	207	247	247	264	268	134	134	0	0	201	201	252	252	152	152	218	218
0559_VM4_M	VM	116	122	130	132	123	123	207	215	247	259	256	272	136	136	92	100	201	213	252	264	152	152	218	222
0560_VM4_M	VM	108	120	0	0	0	0	0	0	0	0	268	268	124	142	100	100	205	205	252	252	152	152	218	218
0561_VM4_M	VM	108	116	0	0	133	133	197	215	255	267	252	268	134	136	92	100	205	205	260	260	152	152	218	226
0562_VM4_M	VM	108	134	0	0	133	147	197	207	251	267	268	268	122	122	100	100	201	201	264	264	152	156	218	222
0563_VM4_M	VM	118	122	0	0	133	137	207	215	263	267	264	298	136	136	100	100	205	217	252	252	164	164	218	218
0564_VM4_M	VM	116	116	0	0	133	139	197	197	259	263	314	314	136	136	100	100	201	217	252	264	152	152	222	226
0565_VM4_M	VM	116	120	0	0	133	141	197	207	263	263	306	306	136	162	100	100	213	213	264	264	152	152	218	222
0566_VM4_M	VM	116	120	0	0	133	141	197	207	263	263	306	306	136	162	100	100	213	213	264	264	152	152	218	222
0567_VM4_M	VM	118	118	130	132	135	135	197	207	263	267	268	268	136	136	100	100	201	201	264	264	152	152	218	222
0568_VM4_M	VM	122	122	130	130	133	133	197	231	267	267	264	314	136	136	100	100	201	201	0	0	152	152	218	218
0569_VM4_M	VM	118	126	130	132	129	133	197	197	263	263	0	0	136	162	100	100	217	217	252	264	152	152	218	226
0570_VM4_M	VM	108	122	132	138	139	143	207	207	251	255	264	314	136	136	100	100	217	217	256	256	152	152	218	234
0571_VM4_M	VM	120	126	130	132	125	129	207	207	255	267	272	272	136	157	92	100	201	205	256	256	152	152	218	222
0572_VM4_M	VM	124	134	130	130	133	133	197	197	267	267	272	272	136	136	100	100	213	217	252	256	152	152	218	226
0573_VM4_M	VM	118	122	130	130	133	139	197	207	263	267	264	264	136	136	100	100	205	205	264	264	152	160	218	226
0574_VM4_M	VM	118	122	130	130	123	123	197	197	263	267	268	268	122	122	100	100	193	193	0	0	152	152	222	222
0575_VM4_M	VM	120	122	0	0	129	129	197	197	251	263	286	298	136	138	100	100	205	205	252	252	152	152	226	226
0576_VM4_M	VM	108	118	0	0	131	133	197	207	259	267	314	314	138	138	100	100	201	201	252	272	152	152	226	230
0577_VM4_M	VM	104	120	0	0	131	131	197	215	263	267	298	298	134	134	96	96	201	217	244	256	152	152	230	230
0578_VM4_M	VM	116	124	0	0	0	0	207	207	247	251	314	314	136	162	100	100	217	217	260	260	152	152	218	222
0579_VM4_M	VM	118	124	0	0	135	135	197	197	247	259	272	272	138	145	100	100	201	205	252	252	152	152	226	226
0947_VM4_M	VM	120	120	130	138	129	137	197	207	259	259	272	272	136	140	100	100	0	0	0	0	152	152	0	0
0948_VM4_M	VM	118	120	130	130	137	139	197	207	255	267	268	298	136	147	100	100	225	225	252	252	148	152	222	226
0949_VM4_M	VM	120	124	130	130	133	133	197	207	263	263	268	268	134	136	100	100	0	0	252	264	152	160	218	222
0950_VM4_M	VM	116	122	130	130	133	133	207	207	255	263	268	268	136	136	100	100	201	201	252	252	160	160	218	226
0951_VM4_M	VM	108	120	130	132	129	141	207	207	255	259	252	252	136	136	100	104	205	205	264	264	152	152	222	226
0952_VM4_M	VM	118	124	130	130	133	141	197	197	247	255	252	252	149	160	92	104	193	213	252	260	152	152	218	222
1080_VM4_F	VM	120	126	130	132	129	129	197	207	255	263	268	268	136	142	100	100	205	205	252	264	152	152	226	226
1081_VM4_F	VM	104	108	130	132	129	131	207	207	247	263	264	264	0	0	100	100	201	217	252	252	152	152	222	230
1082_VM4_F	VM	122	124	130	132	123	139	197	197	255	263	252	252	136	138	96	100	205	205	260	260	152	152	218	218
1114_VM4_M	VM	120	120	130	130	123	133	197	207	263	263	268	268	136	136	100	100	201	201	260	264	152	152	222	222
1115_VM4_M	VM	118	130	130	138	123	129	207	207	247	251	268	272	122	136	100	100	217	217	260	260	152	152	218	226
1116_VM4_M	VM	116	122	130	132	125	129	197	197	247	259	252	252	138	138	100	100	205	217	252	252	152	152	218	226
1117_VM4_M	VM	120	122	130	132	0	0	197	197	255	263	286	286	122	122	100	100	201	217	252	252	152	152	222	222
1118_VM4_M	VM	108	122	130	132	129	129	197	215	259	267	252	264	122	122	100	100	201	217	260	260	152	152	218	218
1119_VM4_M	VM	118	126	130	138	133	133	197	197	251	281	256	268	122	136	100	100	217	217	252	252	152	152	218	218
1120_VM4_M	VM	116	120	130	130	131	135	197	215	247	255	252	294	122	134	100	100	217	217	0	0	0	0	218	234
1121_VM4_M	VM	118	122	130	132	145	145	197	207	247	247	272	272	122	138	100	100	193	201	252	264	152	152	222	222
1122_VM4_M	VM	118	120	132	132	131	133	197	215	247	267	252	272	136	145	100	100	201	217	252	252	152	152	218	218
1123_VM4_M	VM	118	126	132	138	133	133	193	197	247	263	268	268	122	136	100	100	201	217	260	264	152	152	218	218
1124_VM4_M	VM	108	118	130	132	133	139	207	215	243	275	252	272	122	136	100	100	201	217	256	256	152	152	218	218
1125_VM4_M	VM	120	120	130	132	129	133	215	215	263	281	268	268	138	153	100	100	217	217	264	268	152	152	218	226
1126a_VM4_M	VM	108	130	130	130	139	139	207	207	247	263	264	268	142	149	100	100	201	201	260	260	152	152	226	230
1126b_VM4_M	VM	116	122	130	132	123	123	207	215	247	259	256	272	136	136	92	100	201	213	252	264	152	152	218	222
1138_VM4_M	VM	118	122	130	130	133	133	215	215	255	263	268	268	136	142	92	92	0	0	264	264	152	152	218	222
1139_VM4_M	VM	108	116	130	130	145	145	197	207	263	267	272	314	142	142	92	100	193	193	260	260	152	152	226	226
1140_VM4_M	VM	132	134	130	130	135	135	197	215	281	285	264	264	142	142	104	104	201	217	252	252	152	152	218	218
1141_VM4_M	VM	132	134	130	130	135	135	197	215	281	285	264	264	142	142	104	104	201	217	252	252	152	152	218	218
1142_VM4_M	VM	118	120	132	132	143	145	197	197	247	267	268	276	136	136	100	100	201	201	252	260	152	152	218	230
1143_VM4_M	VM	118	120	132	132	123	123	197	207	243	247	256	268	136	136	100	100	193	201	268	268	152	160	226	230
1144_VM4_M	VM	108	134	130	132	0	0	197	207	259	263	268	268	136	136	100	100	217	217	252	252	164	164	218	218
1145_VM4_M	VM	118	122	130	132	135	137	197	197	255	263	252	268	147	147	100	100	201	201	252	256	152	152	218	222
1146_VM4_M	VM	108	118	130	130	133	133	197	197	243	263	256	256	138	149	100	100	201	205	256	256	168	168	218	218
1147_VM4_M	VM	108	118	130	130	143	143	197	207	255	267	256	268	142	142	84	100	147	147	252	256	152	152	218	218
1148_VM4_M	VM	108	120	132	138	135	135	197	197	247	255	268	294	122	142	100	104	201	205	252	260	152	152	218	218
1151_VM4_M	VM	124	124	130	130	133	133	197	197	247	267	272	272	140	140	96	100	205	205	252	272	0	0	0	0
1152_VM4_M	VM	116	122	130	130	129	129	207	207	243	255	268	268	136	138	100	100	205	205	252	252	160	160	218	226
1153_VM4_M	VM	118	122	130	132	123	131	197	197	247	255	268	294	134	136	96	100	147	149	252	264	152	152	218	222
1154_VM4_M	VM	116	118	130	132	131	135	193	197	267	281	268	268	136	136	100	100	201	205	252	252	152	152	222	222
1155_VM4_M	VM	118	122	132	132	135	135	193	197	263	267	272	272	136	136	100	100	147	209	252	268	152	152	218	226
1156_VM4_M	VM	118	120	132	132	123	129	197	197	263	267	272	272	136	136	84	100	205	205	252	256	152	152	218	230
1157_VM4_M	VM	122	124	132	138	139	139	197	207	247	255	286	286	134	138	84	100	213	213	252	256	152	152	218	222
0001_FP1_F	FP	108	112	130	132	139	139	207	207	247	255	256	268	122	145	100	100	217	217	256	256	152	152	218	226
0002_FP1_J	FP	112	118	132	132	123	139	197	207	255	267	268	272	145	145	100	100	201	201	252	256	152	152	218	226
0003_FP1_J	FP	112	118	130	130	145	145	197	207	247	247	256	268	145	145	96	100	201	217	256	256	152	152	222	226
0004_FP1_J	FP	108	108	132	132	125	139	197	207	247	255	268	268	145	149	100	100	217	217	256	260	152	164	218	226
0005_FP1_J	FP	112	124	130	130	145	145	207	215	247	247	256	272	122	122	100	100	217	217	256	260	152	152	222	226
0006_FP1_J	FP	112	126	130	130	127	127	197	207	255	255	256	272	136	145	92	100	217	217	252	256	152	152	218	226
0007_FP1_J	FP	108	108	132	132	149	149	207	207	255	255	256	272	132	145	92	100	217	217	252	256	152	152	218	218
0008_FP1_J	FP	112	120	132	132	123	139	207	207	247	267	268	272	0	0	100	100	201	217	252	256	152	152	0	0
0009_FP1_J	FP	112	118	130	130	131	131	197	207	255	267	268	272	136	145	100	100	201	201	252	256	0	0	218	226
0010_FP1_J	FP	112	118	130	130	131	131	207	207	243	247	256	272	145	145	100	100	213	217	256	260	152	152	218	226
0011_FP1_J	FP	114	116	130	130	125	125	197	215	247	271	272	272	0	0	92	100	213	217	256	256	152	152	218	230
0147_FP1_J	FP	108	118	130	132	133	139	197	207	247	271	268	272	122	145	92	100	217	217	252	256	152	152	222	226
0148_FP1_J	FP	112	118	132	132	133	133	197	207	247	247	252	268	122	134	100	100	213	217	256	256	0	0	218	218
0149_FP1_J	FP	108	112	130	130	127	139	207	207	255	255	256	268	138	145	100	100	205	217	256	264	152	152	218	226
0150_FP1_J	FP	108	108	130	132	139	139	197	207	255	267	268	268	140	145	100	100	217	217	252	256	148	152	226	226
0151_FP1_J	FP	108	108	130	130	125	125	197	207	247	255	268	268	122	122	100	100	193	217	256	256	152	152	218	226
0152_FP1_J	FP	112	124	130	130	131	131	197	207	255	263	256	256	120	145	100	100	147	147	256	256	152	152	218	226
0153_FP1_J	FP	112	118	130	132	139	139	197	207	255	267	256	272	145	145	96	100	201	201	252	256	152	152	226	226
0154_FP1_J	FP	112	126	130	132	135	135	207	215	247	255	256	310	122	134	92	100	205	217	256	260	152	152	218	226
0155_FP1_J	FP	108	108	130	132	135	139	207	215	255	267	268	268	136	145	100	100	201	201	252	256	148	152	226	226
0156_FP1_J	FP	108	118	130	132	139	139	193	207	251	255	256	256	122	145	100	100	217	217	256	256	152	152	218	218
0157_FP1_J	FP	108	108	130	132	139	139	0	0	0	0	0	0	136	145	100	100	201	217	252	256	152	164	218	218
0158_FP1_J	FP	108	112	130	132	133	139	207	215	255	267	268	272	134	145	100	100	217	217	256	260	152	152	218	226
0159_FP1_J	FP	112	118	130	130	139	139	197	207	255	255	256	268	122	122	100	100	201	217	252	256	152	152	218	222
0160_FP1_J	FP	108	128	130	132	133	139	197	207	243	255	256	256	122	132	100	100	217	217	252	256	152	152	218	226
0161_FP1_J	FP	112	118	130	132	135	135	197	207	247	255	268	298	140	145	96	100	201	201	256	264	152	152	218	218
0162_FP1_J	FP	118	118	130	132	131	145	197	215	247	255	256	256	145	145	100	100	213	213	252	256	152	152	226	226
0163_FP1_J	FP	112	118	130	130	139	139	197	207	247	255	256	268	122	145	92	100	217	217	256	260	152	156	218	218
0164_FP1_J	FP	112	118	132	132	131	139	197	207	255	267	256	256	122	122	100	100	201	201	256	256	152	156	218	222
0165_FP1_J	FP	108	118	130	132	123	139	197	207	247	255	268	272	145	145	96	100	201	201	256	256	152	152	226	226
0166_FP1_J	FP	108	118	130	132	133	133	197	207	247	255	256	268	122	122	100	100	217	217	252	256	152	152	222	226
0167_FP1_J	FP	108	126	132	132	127	127	197	207	247	255	268	272	122	122	100	100	0	0	252	256	152	152	218	226
0209_FP1_J	FP	112	116	132	138	137	137	193	207	255	263	256	268	136	145	100	100	217	217	252	256	152	156	218	226
0210_FP1_J	FP	108	112	0	0	127	139	197	207	255	285	256	268	138	145	92	100	217	217	256	264	152	152	226	226
0211_FP1_M	FP	118	120	130	132	123	131	197	207	267	267	272	272	136	136	100	100	201	201	252	252	152	152	218	226
0212_FP1_I	FP	108	118	130	132	123	139	197	207	247	247	268	272	122	134	100	100	217	217	252	256	152	152	218	222
0284_FP1_M	FP	118	124	130	130	135	145	197	215	247	263	268	272	0	0	96	100	201	217	256	260	152	152	222	222
0285_FP1_M	FP	108	112	130	132	129	131	197	197	255	271	268	272	122	122	100	100	217	217	252	256	152	152	218	226
0286_FP1_M	FP	116	118	130	132	133	139	197	207	255	255	268	272	122	122	100	100	201	217	252	256	152	152	218	222
0287_FP1_M	FP	118	122	130	130	129	133	207	215	255	255	268	268	136	149	92	100	201	217	252	256	0	0	226	226
0288_FP1_M	FP	108	128	130	132	131	137	193	207	263	267	272	272	122	122	92	96	201	201	252	268	152	152	218	226
0289_FP1_M	FP	108	124	130	132	133	135	197	197	259	267	252	268	145	145	100	100	201	201	252	264	152	152	218	222
0290_FP1_M	FP	118	118	130	132	133	133	197	197	247	247	252	252	136	136	92	100	205	205	252	252	152	152	218	218
0291_FP1_M	FP	114	126	130	138	131	135	197	197	267	271	268	272	136	136	92	96	201	217	252	252	152	152	218	226
0298_FP1_M	FP	114	122	130	138	135	139	197	197	255	267	268	268	122	145	100	100	201	201	252	256	156	156	222	226
0299_FP1_M	FP	118	126	130	130	131	137	197	197	263	267	272	272	136	136	100	100	201	201	252	252	164	164	218	230
0300_FP1_M	FP	108	108	130	132	135	139	197	197	263	267	268	268	136	136	92	100	201	201	252	252	156	164	218	226
0301_FP1_M	FP	120	120	130	132	129	129	197	197	251	267	268	268	132	142	100	100	213	213	260	260	152	152	218	226
0302_FP1_M	FP	104	108	130	130	145	145	197	215	255	271	268	268	132	132	84	100	205	205	260	260	152	164	218	218
0303_FP1_M	FP	108	120	130	132	129	129	197	197	247	255	268	268	138	162	84	100	205	209	0	0	152	152	218	226
0304_FP1_M	FP	118	118	130	132	133	151	197	207	247	271	272	272	145	145	0	0	213	217	252	256	152	164	222	226
0305_FP1_M	FP	110	120	130	132	133	133	197	197	243	247	268	268	122	136	100	100	201	201	252	252	156	156	218	218
0306_FP1_M	FP	108	126	132	132	129	149	197	207	255	255	272	272	132	134	84	92	217	217	252	260	152	152	0	0
0307_FP1_M	FP	112	126	130	132	135	135	197	215	247	267	268	310	134	136	92	92	205	205	252	260	152	152	218	226
1272_FP1_IS9_F	FP	122	122	130	130	133	133	193	197	263	267	268	272	122	145	92	100	209	217	252	256	152	156	218	226
1273_FP1_F	FP	108	118	130	130	123	123	197	197	251	251	268	272	147	147	100	100	147	209	252	264	156	156	218	226
1274_FP1_M	FP	118	122	130	130	137	137	197	197	247	263	0	0	136	149	100	100	201	201	252	260	0	0	218	230
1275_FP1_M	FP	118	128	130	132	123	145	197	197	255	263	268	268	134	134	92	96	201	205	252	252	152	152	218	222
1276_FP1_M	FP	118	118	130	132	133	145	197	207	247	251	272	272	136	142	100	100	201	217	252	252	142	142	222	226
1277_FP1_M	FP	118	120	130	132	133	133	197	207	251	255	268	268	134	134	96	96	0	0	252	256	0	0	0	0
1278_FP1_M	FP	118	120	130	130	123	123	197	197	255	271	276	276	149	149	92	100	201	201	256	260	152	164	222	230
1279_FP1_M	FP	118	120	130	132	137	137	197	207	247	247	268	276	138	149	92	100	205	205	260	260	152	152	218	230
1280_FP1_M	FP	114	120	130	138	135	137	197	207	243	247	252	268	122	136	100	100	217	217	260	260	164	164	218	222
1281_FP1_M	FP	114	120	130	130	135	139	197	207	267	271	252	268	155	155	100	100	201	205	252	260	0	0	218	218
1282_FP1_M	FP	108	118	130	130	125	125	197	197	247	247	252	314	122	136	100	100	147	209	252	260	152	152	218	226
0012_FP2_J	FP	0	0	130	138	127	147	207	207	247	267	268	272	136	136	100	100	217	217	0	0	152	152	218	222
0013_FP2_J	FP	118	124	130	132	127	149	197	197	247	255	268	268	134	138	100	100	201	201	0	0	152	152	218	226
0014_FP2_J	FP	120	124	130	130	127	131	197	197	247	267	268	272	134	149	100	100	205	205	252	252	152	152	218	222
0015_FP2_F	FP	124	124	130	130	127	133	207	207	243	247	268	268	134	134	100	100	147	209	0	0	0	0	218	222
0016_FP2_J	FP	118	124	130	132	127	127	0	0	247	271	268	268	134	136	100	100	205	205	260	260	152	152	0	0
0017_FP2_J	FP	116	116	130	130	133	143	197	207	247	267	0	0	134	147	100	100	147	147	252	252	164	164	218	218
0018_FP2_F	FP	124	124	130	130	127	133	207	207	251	267	268	268	134	134	92	100	147	147	252	256	172	172	218	218
0019_FP2_J	FP	116	124	130	132	127	147	207	215	247	251	268	268	122	134	100	100	147	147	252	252	148	152	222	230
0020_FP2_J	FP	124	124	130	130	127	149	197	207	247	255	268	268	136	136	100	100	209	213	0	0	152	152	218	226
0021_FP2_J	FP	108	124	130	132	127	129	197	207	247	259	268	272	134	136	100	100	209	209	256	256	164	164	218	218
0022_FP2_J	FP	116	124	130	132	133	147	207	207	247	255	268	272	122	134	100	104	201	201	252	252	148	152	218	218
0023_FP2_J	FP	108	124	130	132	131	133	207	207	255	267	272	272	134	134	100	100	201	201	252	252	152	152	218	234
0024_FP2_J	FP	108	112	130	132	131	131	197	197	247	267	0	0	136	149	100	100	201	201	256	256	142	142	218	234
0025_FP2_I	FP	116	118	130	132	131	133	197	197	247	251	264	264	136	147	100	100	195	201	252	256	152	152	218	218
0026_FP2_F	FP	108	118	130	132	125	153	197	207	247	247	268	268	136	147	100	100	193	217	0	0	152	152	218	226
0027_FP2_F	FP	112	118	0	0	127	127	197	197	0	0	0	0	122	136	100	100	217	217	252	252	152	152	218	226
0028_FP2_F	FP	118	120	130	130	0	0	197	207	247	271	264	268	132	136	92	100	217	217	256	256	152	152	218	226
0029_FP2_M	FP	116	118	130	130	127	135	207	207	247	267	268	268	134	149	100	100	201	201	252	256	152	156	218	234
0030_FP2_F	FP	118	120	130	130	133	137	197	197	251	263	264	264	136	136	96	100	201	217	256	256	152	152	222	226
0031_FP2_M	FP	118	118	130	138	123	123	207	207	243	243	268	268	136	136	100	100	147	147	252	256	142	152	218	234
0032_FP2_F	FP	108	116	130	130	135	135	207	207	251	267	268	276	134	134	100	100	225	225	252	252	152	152	218	226
0033_FP2_M	FP	118	118	130	130	127	151	197	207	251	267	272	276	134	147	100	100	201	217	252	256	152	152	230	234
0034_FP2_J	FP	108	116	132	138	149	151	197	207	251	255	268	268	134	147	100	100	201	217	252	252	152	152	218	234
0035_FP2_J	FP	118	118	130	138	127	127	197	197	251	267	268	276	134	134	100	100	201	217	252	256	152	152	226	234
0036_FP2_J	FP	108	118	130	130	0	0	197	207	247	251	268	272	136	136	100	100	201	201	252	252	152	152	218	234
0037_FP2_J	FP	108	118	130	130	127	151	197	207	251	267	268	276	134	147	100	100	201	201	252	256	152	152	230	234
0038_FP2_F	FP	108	118	130	138	127	127	197	197	251	251	268	268	134	145	100	100	201	217	252	252	152	152	226	234
0039_FP2_M	FP	118	124	130	132	127	149	197	207	255	255	256	256	136	138	100	100	201	201	0	0	152	152	226	226
0040_FP2_M	FP	108	116	132	132	129	145	197	197	255	259	268	268	134	136	100	100	217	217	252	256	164	164	218	218
0041_FP2_M	FP	108	118	130	130	129	131	197	215	251	263	272	272	122	132	100	100	201	201	256	256	142	152	226	226
0042_FP2_M	FP	108	108	130	130	131	141	197	197	251	267	0	0	136	149	100	100	201	201	256	256	142	142	234	234
0043_FP2_M	FP	118	118	130	138	123	123	207	207	243	243	268	268	136	136	100	100	147	209	252	256	142	152	218	234
0044_FP2_M	FP	108	116	130	130	127	133	197	197	251	267	264	264	136	136	100	100	201	201	252	260	156	156	218	234
0045_FP2_M	FP	118	124	130	130	125	145	197	207	251	271	268	272	132	147	92	92	201	217	0	0	0	0	0	0
0046_FP2_M	FP	116	118	130	130	131	131	197	207	0	0	268	272	136	149	100	100	205	217	252	252	152	152	218	222
0047_FP2_M	FP	116	118	130	130	139	139	197	197	255	263	256	256	147	147	92	100	209	209	252	252	156	156	226	234
0048_FP2_M	FP	116	118	130	132	139	151	197	207	247	251	256	310	136	147	100	100	217	217	0	0	152	152	218	226
0049_FP2_M	FP	108	116	130	130	129	129	207	215	251	285	268	268	138	147	100	100	213	217	260	260	164	164	234	234
0050_FP2_M	FP	114	116	130	132	133	145	197	207	247	259	264	268	136	136	100	100	201	205	252	264	152	152	226	230
0051_FP2_M	FP	108	128	130	132	125	151	197	197	247	251	264	268	136	149	92	100	201	201	256	256	152	152	222	226
0052_FP2_M	FP	116	116	130	132	145	145	197	197	247	255	268	306	122	136	92	100	201	205	260	260	152	152	218	234
0053_FP2_M	FP	118	118	130	132	143	145	207	207	247	255	264	272	132	136	92	100	201	201	256	256	152	152	218	234
0054_FP2_J	FP	108	108	130	132	127	127	197	207	243	247	268	268	136	147	100	100	201	201	252	252	152	164	218	218
0055_FP2_J	FP	108	118	130	130	127	129	207	215	251	263	268	272	122	147	100	100	201	201	252	252	152	152	218	226
0056_FP2_J	FP	108	108	130	130	141	153	197	207	251	267	252	252	147	147	100	100	201	201	256	256	142	152	218	234
0057_FP2_J	FP	108	108	130	130	127	131	197	207	243	251	252	272	122	136	100	100	201	201	256	256	152	152	218	226
0058_FP2_J	FP	108	108	130	130	131	153	197	207	251	267	268	268	136	149	100	100	201	201	256	256	142	152	218	234
0059_FP2_J	FP	108	124	130	130	127	153	197	207	243	255	268	268	136	136	100	100	201	201	0	0	152	152	218	226
0060_FP2_J	FP	108	124	130	130	127	153	197	207	243	255	268	268	136	136	100	100	201	201	0	0	152	152	218	226
0061_FP2_J	FP	118	118	130	138	127	127	207	207	243	243	252	260	147	147	100	100	201	201	252	252	152	152	218	218
0062_FP2_J	FP	118	126	130	130	127	133	197	207	243	251	252	252	136	147	96	100	201	201	0	0	152	152	218	218
0063_FP2_J	FP	108	118	130	130	125	127	197	207	251	255	268	268	136	136	96	100	201	201	252	252	152	152	218	218
0064_FP2_J	FP	108	108	130	130	127	141	197	207	251	267	252	252	147	149	100	100	201	201	256	256	142	152	218	234
0065_FP2_J	FP	108	116	130	132	145	153	197	207	243	255	252	306	136	147	100	100	201	201	252	252	152	152	218	234
0066_FP2_J	FP	118	118	130	130	127	129	207	215	251	263	268	272	122	136	100	100	201	201	256	256	142	152	218	226
0067_FP2_J	FP	108	118	130	132	141	153	197	197	255	267	256	256	0	0	100	100	201	201	256	256	142	152	218	234
0068_FP2_J	FP	114	118	130	130	151	153	197	207	243	251	252	272	147	147	100	100	193	201	252	256	148	152	218	218
0069_FP2_J	FP	108	118	130	130	127	131	197	207	251	251	268	268	136	136	100	100	201	201	252	256	142	152	218	234
0070_FP2_J	FP	118	124	132	132	151	153	197	197	263	267	256	272	145	145	100	100	201	205	252	260	152	152	230	234
0071_FP2_J	FP	118	118	130	132	133	133	197	207	243	255	256	302	134	138	100	100	205	217	252	252	152	152	230	234
0072_FP2_J	FP	108	118	130	132	127	153	197	207	251	267	256	256	136	136	100	100	201	201	252	260	0	0	218	234
0073_FP2_M	FP	118	118	130	130	125	153	193	197	251	255	0	0	132	136	96	100	201	205	252	252	152	164	218	230
1242_FP2_M	FP	118	118	130	132	123	133	197	207	267	267	268	272	136	138	92	92	193	217	252	252	152	152	218	226
1243_FP2_M	FP	116	118	130	130	147	147	197	207	255	267	256	268	136	136	92	100	193	217	252	252	152	152	218	234
1250_FP2_M	FP	118	118	0	0	133	133	0	0	0	0	0	0	132	149	100	100	193	201	256	256	0	0	0	0
1251_FP2_M	FP	114	116	130	132	127	127	197	197	251	255	256	272	147	147	100	100	147	147	252	260	0	0	0	0
0074_FP3_F	FP	108	114	130	130	141	147	197	215	247	267	260	260	134	147	100	100	201	201	252	256	152	152	234	234
0075_FP3_M	FP	108	118	132	132	127	145	197	197	247	251	268	268	136	136	100	104	201	217	252	252	156	164	218	226
0076_FP3_M	FP	116	118	130	132	127	137	207	207	251	263	272	272	122	136	92	100	201	205	252	252	152	152	218	218
0077_FP3_F	FP	108	118	130	132	127	153	197	207	251	255	272	272	136	136	100	100	201	201	252	256	152	164	218	226
0078_FP3_M	FP	118	118	130	132	127	133	197	207	247	267	272	272	122	122	100	100	201	221	0	0	164	164	218	218
0079_FP3_M	FP	116	120	130	130	131	131	197	207	251	267	272	272	122	149	100	100	201	205	252	252	152	152	218	218
0080_FP3_F	FP	114	122	130	130	133	133	197	207	251	251	268	268	122	136	100	100	201	217	252	252	152	164	0	0
0126_FP3_J	FP	118	122	130	130	127	133	197	207	247	251	268	272	0	0	100	100	201	201	252	252	164	164	218	218
0127_FP3_S	FP	114	126	130	130	133	133	207	219	247	251	268	268	122	132	100	100	201	201	252	252	152	164	218	226
0128_FP3_J	FP	118	120	130	130	125	135	197	215	247	267	268	314	122	136	100	100	201	205	252	256	164	164	218	226
0129_FP3_S	FP	108	114	130	130	135	135	197	207	247	251	268	268	122	122	100	100	201	213	252	252	142	164	218	226
0130_FP3_J	FP	118	122	130	130	133	133	197	207	247	251	268	268	122	136	100	100	201	221	252	252	164	164	218	218
0131_FP3_J	FP	108	122	130	130	133	133	197	207	247	251	268	302	122	162	100	100	201	217	252	252	142	164	218	222
0132_FP3_J	FP	112	122	130	130	135	135	197	197	251	255	268	268	122	136	100	100	217	217	252	252	164	164	218	218
0133_FP3_J	FP	108	122	130	132	133	145	197	197	247	251	268	268	122	136	100	104	201	217	252	252	152	164	218	226
0134_FP3_J	FP	108	118	132	132	127	127	197	207	251	255	268	272	136	136	100	104	201	201	252	256	164	164	226	226
0135_FP3_J	FP	108	118	132	132	127	127	197	207	251	255	268	272	136	136	100	104	201	201	252	256	164	164	226	226
0136_FP3_J	FP	118	122	130	132	133	133	207	207	247	251	268	272	122	136	100	100	201	221	252	252	152	164	218	218
0137_FP3_J	FP	118	122	130	132	133	133	207	207	247	251	268	272	122	136	100	100	201	221	252	252	152	164	218	218
0138_FP3_J	FP	114	118	130	130	133	133	197	207	251	267	268	268	122	136	100	100	201	201	252	252	152	164	218	218
0139_FP3_J	FP	118	120	130	130	147	147	197	197	243	267	272	272	136	136	100	100	205	205	256	256	152	172	218	226
0140_FP3_J	FP	108	118	130	132	145	147	197	197	247	247	272	272	122	136	100	100	201	205	252	252	156	172	218	226
0141_FP3_J	FP	118	120	130	130	125	135	197	215	247	267	268	314	122	136	100	100	201	205	252	256	164	164	218	226
0142_FP3_J	FP	118	118	130	130	125	135	197	197	247	251	272	272	122	132	96	100	201	201	252	256	152	164	230	230
0143_FP3_J	FP	108	118	130	132	135	135	197	197	243	243	268	268	122	147	100	100	201	213	252	252	152	172	218	226
0144_FP3_J	FP	118	120	130	130	147	147	197	197	243	267	272	272	120	136	100	100	205	205	256	256	152	172	218	226
0145_FP3_J	FP	118	120	130	130	147	147	197	197	243	267	272	272	120	136	100	100	205	205	256	256	152	152	0	0
0146_FP3_J	FP	118	134	130	130	125	135	193	197	243	251	268	268	122	132	96	100	201	205	252	256	152	172	230	230
0273_FP3_M	FP	118	120	130	130	125	133	207	215	263	267	256	314	122	136	100	100	201	213	252	260	152	152	218	226
0275_FP3_M	FP	118	128	130	132	133	135	193	197	243	255	268	276	122	140	100	100	217	217	252	264	0	0	222	226
0276_FP3_M	FP	118	118	132	138	135	143	193	197	247	255	268	276	122	138	100	100	201	217	252	252	152	152	218	226
0277_FP3_M	FP	108	126	130	130	131	133	207	219	247	247	0	0	132	155	92	100	217	217	252	252	152	152	218	226
0278_FP3_M	FP	108	116	130	130	135	135	197	207	251	251	276	276	122	136	100	100	217	217	252	252	152	152	218	226
0279_FP3_M	FP	118	124	130	130	131	145	197	197	247	247	264	264	134	136	92	104	201	201	256	256	164	164	226	234
0280_FP3_M	FP	120	122	130	130	133	153	197	197	251	255	256	268	122	145	100	100	193	201	252	252	152	152	218	218
0281_FP3_M	FP	108	112	130	132	135	135	193	197	255	267	0	0	122	122	100	100	217	217	252	252	164	164	218	218
0282_FP3_M	FP	108	118	130	130	127	127	197	215	243	251	268	268	155	155	100	100	201	201	252	252	152	152	0	0
0283_FP3_M	FP	116	124	130	132	141	149	193	207	263	263	276	276	120	145	100	100	201	201	280	280	152	152	218	226
0904_FP3_I	FP	118	118	130	132	125	131	197	197	243	247	272	272	132	145	92	100	205	205	252	256	152	152	218	226
1283_FP3_M	FP	108	118	132	132	145	145	197	215	243	251	260	268	136	136	92	100	201	205	252	252	152	152	226	234
1284_FP3_M	FP	118	120	130	138	127	133	197	197	251	255	268	268	122	122	96	100	147	147	256	256	152	152	218	230
1285_FP3_M	FP	116	126	130	132	133	135	197	197	243	255	256	256	136	136	96	100	195	195	0	0	152	152	218	226
1286_FP3_M	FP	120	128	130	130	139	143	197	207	255	255	256	314	136	136	100	100	201	201	260	268	142	152	218	218
1287_FP3_M	FP	114	116	128	132	137	137	197	215	243	285	268	268	149	149	100	100	213	213	252	252	152	152	218	218
0081_FP4_J	FP	114	116	130	130	131	131	197	197	243	255	268	272	0	0	100	100	201	201	252	252	142	152	0	0
0082_FP4_J	FP	118	122	130	130	131	139	197	207	255	255	268	276	122	122	100	100	193	193	252	252	142	152	218	222
0083_FP4_F	FP	116	118	130	130	131	131	197	197	255	255	256	268	122	147	100	100	193	201	252	252	142	142	218	222
0084_FP4_J	FP	118	118	130	138	127	131	197	207	255	255	256	256	122	136	100	100	193	201	252	252	152	152	218	222
0085_FP4_J	FP	118	122	130	132	135	135	207	207	255	255	272	272	122	122	92	100	201	217	252	256	142	152	218	230
0086_FP4_J	FP	126	128	130	130	139	139	197	215	243	247	268	272	122	122	92	100	217	225	252	256	142	152	222	226
0087_FP4_J	FP	118	118	130	130	131	131	197	207	243	247	268	272	134	134	100	100	201	201	256	260	152	156	222	226
0088_FP4_J	FP	118	118	130	132	0	0	197	197	263	263	272	272	122	160	104	104	193	209	252	252	164	164	222	230
0089_FP4_J	FP	116	116	130	130	129	129	197	207	247	263	272	294	136	160	92	92	209	209	252	252	0	0	218	218
0090_FP4_J	FP	118	122	130	132	135	135	207	207	255	255	272	272	122	122	92	100	201	217	252	256	142	152	218	230
0091_FP4_J	FP	118	118	130	130	131	131	197	197	247	263	268	272	122	122	100	104	201	217	252	252	0	0	222	230
0092_FP4_J	FP	118	118	130	132	125	131	197	197	255	267	268	268	0	0	0	0	0	0	0	0	0	0	218	222
0093_FP4_J	FP	118	118	130	130	133	149	197	197	251	263	276	276	136	136	100	100	209	213	260	260	164	164	218	230
0094_FP4_J	FP	116	118	130	130	139	139	197	197	247	251	268	268	122	160	92	92	201	201	252	264	142	164	218	222
0095_FP4_J	FP	116	124	130	132	133	151	197	215	255	263	268	268	147	160	100	100	201	209	252	264	164	164	218	222
0096_FP4_J	FP	116	116	130	130	141	141	193	197	255	263	268	272	136	136	92	92	209	209	252	264	164	164	0	0
0097_FP4_J	FP	116	122	130	130	155	155	197	197	251	281	272	310	136	160	100	104	201	217	256	264	152	152	0	0
0098_FP4_J	FP	118	120	130	134	129	131	197	207	255	255	256	272	122	136	100	104	193	193	252	252	142	152	218	222
0099_FP4_J	FP	116	126	130	130	131	131	215	215	243	247	268	310	134	134	100	100	201	201	252	252	142	152	222	226
0100_FP4_J	FP	116	118	130	130	133	141	197	215	243	267	272	310	136	136	100	100	147	205	256	256	152	152	218	226
0101_FP4_J	FP	118	118	130	130	139	139	197	207	243	243	268	272	122	134	100	100	201	201	256	260	152	156	226	226
0102_FP4_J	FP	122	128	130	132	131	131	197	207	255	267	268	272	122	136	100	100	201	221	260	260	152	152	218	226
0103_FP4_J	FP	118	118	130	130	129	129	197	207	243	267	272	272	122	136	100	100	205	217	252	260	152	152	218	218
0104_FP4_J	FP	112	118	130	132	129	129	207	207	247	267	268	268	122	138	100	100	193	221	256	256	152	152	218	218
0105_FP4_J	FP	116	128	132	132	143	143	207	207	243	247	268	272	122	136	100	100	205	205	256	260	152	152	218	218
0106_FP4_J	FP	116	118	130	132	0	0	197	207	247	263	268	272	122	136	100	100	205	205	260	260	152	152	0	0
0107_FP4_J	FP	122	128	130	132	133	133	197	207	261	267	268	268	122	145	100	100	201	205	252	256	148	152	218	226
0108_FP4_J	FP	118	124	130	130	137	137	207	207	247	255	272	272	0	0	92	100	201	217	252	252	152	152	0	0
0109_FP4_J	FP	118	122	130	130	0	0	197	207	255	267	272	272	122	136	100	100	217	221	260	260	152	152	218	218
0110_FP4_J	FP	120	130	130	132	0	0	207	215	263	267	272	272	122	149	100	100	201	221	252	256	152	164	218	230
0111_FP4_J	FP	118	122	130	130	0	0	197	207	255	267	272	272	122	136	100	100	217	221	260	260	152	152	218	218
0112_FP4_S	FP	118	120	130	130	133	133	207	207	255	259	268	268	122	160	92	100	217	217	252	264	152	164	218	222
0113_FP4_J	FP	108	128	130	132	129	129	197	207	251	255	256	268	122	136	100	100	201	217	260	260	152	152	0	0
0114_FP4_J	FP	108	122	130	132	127	135	197	197	251	251	272	276	122	122	100	100	201	201	252	252	152	152	218	218
0115_FP4_S	FP	120	122	130	132	129	129	197	197	255	263	276	294	136	136	100	100	213	217	268	268	0	0	226	226
0116_FP4_J	FP	122	124	130	132	127	129	197	197	247	251	268	276	136	136	100	100	201	217	252	268	0	0	218	218
0117_FP4_I	FP	118	122	130	132	131	145	197	207	255	263	268	268	149	149	100	100	217	217	0	0	152	152	218	230
0118_FP4_J	FP	118	122	130	132	133	133	193	207	243	255	268	272	122	134	100	100	147	225	252	252	152	152	218	230
0119_FP4_J	FP	118	122	130	132	129	129	197	207	243	243	294	294	122	136	92	100	225	225	256	256	152	156	218	218
0120_FP4_J	FP	122	126	130	132	133	139	207	215	243	255	268	268	122	122	92	100	201	225	252	252	152	156	218	222
0121_FP4_J	FP	122	126	130	132	131	133	197	215	243	255	268	268	122	134	92	100	201	225	252	252	142	156	218	226
0122_FP4_J	FP	122	122	130	132	133	133	197	197	243	255	268	268	122	162	100	100	193	193	0	0	152	156	218	218
0123_FP4_J	FP	118	122	132	132	133	133	207	207	243	267	268	272	122	132	100	104	193	201	252	268	152	156	218	222
0124_FP4_J	FP	118	122	130	130	0	0	197	197	263	263	268	272	149	160	100	100	201	209	252	252	152	164	218	230
0125_FP4_J	FP	118	122	130	132	129	129	193	197	247	263	0	0	136	136	100	100	217	217	252	260	152	152	218	218
0213_FP4_F	FP	118	122	132	132	129	129	197	207	263	267	294	294	145	145	92	100	225	225	252	256	142	164	222	230
0214_FP4_M	FP	118	122	130	132	133	135	207	207	255	267	256	256	122	147	92	100	201	217	252	252	142	142	218	230
0215_FP4_M	FP	118	118	130	130	133	149	197	197	251	263	276	276	136	136	100	100	209	213	260	260	164	164	218	230
0216_FP4_F	FP	118	128	130	130	137	137	197	207	243	255	272	272	122	122	92	100	201	225	256	256	152	152	0	0
0217_FP4_M	FP	118	118	130	132	133	133	207	215	259	281	256	268	132	147	100	104	201	217	252	252	152	164	218	230
0218_FP4_M	FP	118	126	130	130	131	139	197	215	243	247	268	268	122	134	92	100	201	217	252	260	142	156	222	226
0219_FP4_F	FP	118	128	130	132	0	0	207	207	247	267	268	272	122	122	100	100	205	221	256	260	152	152	218	218
0220_FP4_M	FP	118	118	130	130	129	129	197	207	243	247	268	294	136	136	92	100	217	217	252	256	152	152	218	218
0227_FP4_M	FP	118	128	130	132	141	141	197	197	255	263	268	268	122	136	92	92	217	217	252	252	152	152	222	230
0228_FP4_M	FP	118	128	130	130	137	137	197	197	255	255	256	272	136	136	92	100	217	225	256	260	142	152	222	230
0229_FP4_M	FP	116	122	130	130	131	141	193	193	243	255	268	310	134	136	92	100	213	213	252	252	152	152	218	218
0230_FP4_M	FP	116	122	130	130	139	141	197	207	255	263	268	268	136	136	100	100	193	201	252	252	142	152	218	218
0231_FP4_M	FP	122	128	130	130	0	0	197	207	255	255	256	268	136	136	100	100	0	0	252	256	142	152	226	226
0232_FP4_M	FP	118	118	130	130	137	137	207	215	243	259	272	272	122	122	92	100	217	217	252	252	152	152	218	218
0233_FP4_F	FP	116	118	130	130	133	133	197	197	251	263	272	272	160	164	104	104	201	209	264	264	152	164	0	0
0234_FP4_F	FP	108	122	132	132	127	129	197	207	251	263	268	276	122	122	100	100	201	217	268	268	0	0	230	230
0235_FP4_F	FP	108	122	132	132	127	129	193	193	263	263	268	268	138	138	96	100	201	217	260	260	156	156	218	226
0236_FP4_M	FP	118	118	130	130	129	129	197	207	243	247	294	294	136	136	92	100	217	217	252	256	152	152	218	218
0237_FP4_F	FP	122	124	138	138	127	127	197	197	247	255	0	0	0	0	92	96	217	217	252	252	152	152	218	218
0238_FP4_M	FP	122	122	130	132	131	133	197	197	243	255	268	268	136	162	96	100	193	201	260	260	152	152	218	218
0239_FP4_M	FP	120	122	130	132	129	129	197	197	243	255	276	294	136	136	100	100	217	217	260	272	0	0	218	226
0240_FP4_M	FP	118	118	132	134	129	133	197	197	267	281	264	268	122	147	88	92	195	205	252	256	152	152	230	230
0241_FP4_M	FP	122	124	132	134	141	141	197	197	247	263	268	268	122	136	100	100	193	193	252	256	152	152	218	234
0242_FP4_M	FP	118	124	132	132	131	131	197	215	243	267	276	276	138	138	92	100	147	209	252	252	152	152	218	230
0243_FP4_M	FP	118	122	130	132	129	135	197	207	255	255	268	268	145	162	96	100	193	201	252	260	152	156	0	0
0244_FP4_M	FP	108	118	130	130	129	129	197	207	255	255	294	294	132	147	100	104	225	225	252	252	156	156	218	222
0245_FP4_M	FP	116	122	130	130	131	133	197	215	255	263	260	260	122	136	100	100	205	205	256	256	0	0	218	222
0246_FP4_M	FP	118	132	130	130	131	131	197	197	255	267	268	268	122	122	92	100	193	193	0	0	148	156	218	218
0267_FP4_M	FP	122	132	130	132	131	149	197	197	255	267	268	268	136	136	92	100	201	201	252	260	152	152	226	230
0268_FP4_M	FP	108	118	130	138	129	141	207	207	243	247	268	276	122	136	84	92	201	201	256	260	152	152	218	222
0269_FP4_M	FP	122	128	132	132	129	133	197	197	243	267	268	268	136	145	84	100	201	201	252	252	142	152	218	222
0270_FP4_M	FP	118	122	130	132	129	131	197	197	255	267	260	272	134	145	100	100	201	201	256	264	142	156	222	230
0271_FP4_M	FP	108	116	130	132	0	0	197	197	243	247	268	268	136	136	100	104	225	225	252	252	152	152	218	218
0272_FP4_M	FP	124	124	130	130	129	137	193	197	247	247	268	276	136	138	100	100	201	213	252	252	152	152	218	218
1195_FP4_M	FP	118	118	130	132	129	133	207	215	267	281	268	272	122	132	100	104	201	209	252	268	152	152	222	222
1196_FP4_M	FP	124	128	130	130	143	143	197	197	247	255	268	268	145	149	92	104	205	205	252	252	152	152	222	234
1197_FP4_M	FP	108	118	130	138	127	133	207	207	251	255	276	276	122	136	100	100	201	205	260	260	142	152	218	222
1198_FP4_M	FP	118	118	130	130	139	153	197	207	255	263	268	268	136	155	100	100	201	201	252	260	142	152	218	218
1199_FP4_M	FP	118	120	130	132	133	133	215	215	255	263	272	272	134	134	100	100	201	205	256	264	0	0	218	226
1200_FP4_M	FP	118	126	130	130	137	153	197	215	255	263	272	276	136	136	92	100	147	213	260	260	152	152	222	226
1201_FP4_M	FP	116	116	130	132	143	147	197	215	251	263	268	276	136	140	100	100	201	217	256	264	152	168	222	226
1202_FP4_M	FP	114	118	130	132	145	153	197	215	243	255	272	272	136	136	100	100	201	201	252	256	164	164	218	234
1203_FP4_M	FP	108	114	130	130	133	145	197	207	247	251	260	260	134	136	100	100	201	213	252	252	152	152	218	222
1204_FP4_M	FP	118	128	130	130	131	149	197	207	247	267	276	276	136	136	84	100	201	217	252	260	152	152	222	230
1205_FP4_M	FP	108	128	130	130	131	145	193	215	255	255	268	276	136	136	100	100	217	217	260	264	142	142	226	230
1206_FP4_M	FP	108	122	130	132	143	143	197	197	263	263	268	272	138	138	92	100	201	201	252	264	156	156	218	218
1207_FP4_M	FP	108	120	132	138	131	139	197	197	251	263	268	268	122	122	92	100	205	205	252	252	0	0	218	218
1208_FP4_M	FP	114	124	130	132	129	137	197	215	267	271	268	310	136	138	92	100	213	217	252	260	152	156	218	218
1209_FP4_M	FP	118	128	130	130	127	131	193	193	247	255	260	260	132	134	100	100	217	217	252	252	152	152	218	222
1210_FP4_M	FP	120	128	130	130	131	141	197	197	251	255	268	272	136	136	92	100	207	207	256	264	152	152	222	222
1211_FP4_M	FP	116	118	130	138	127	131	197	197	247	285	272	272	122	136	92	100	193	201	0	0	152	152	226	230
1212_FP4_M	FP	116	122	130	132	133	133	197	207	243	267	268	268	147	147	100	100	201	205	252	252	152	152	218	226
1213_FP4_M	FP	118	122	130	132	123	139	197	207	251	267	260	268	122	136	100	100	201	201	244	272	152	156	218	218
1214_FP4_M	FP	118	124	132	132	127	133	197	197	251	281	268	268	136	136	92	100	0	0	252	260	152	152	226	230
1215_FP4_M	FP	118	122	130	130	127	127	197	207	251	255	268	268	122	122	100	100	193	205	260	260	152	152	218	226
1216_FP4_M	FP	108	116	130	130	129	129	197	197	247	263	272	272	136	136	100	100	193	213	252	252	0	0	218	218
1217_FP4_M	FP	104	120	130	130	143	143	197	197	255	255	268	272	122	136	100	100	193	217	256	260	152	156	218	230
1218_FP4_M	FP	116	118	130	130	145	145	197	207	255	255	268	268	124	124	100	100	193	193	256	256	152	152	222	226
1219_FP4_M	FP	104	118	130	130	127	145	207	207	247	251	268	268	136	136	100	100	193	193	260	260	148	148	218	230
1220_FP4_M	FP	116	124	130	132	129	143	193	207	243	255	268	272	134	136	100	100	201	201	256	256	168	168	218	222
1221_FP4_M	FP	114	122	130	130	127	131	197	207	255	281	256	256	134	136	100	100	193	213	260	260	152	156	218	218
1222_FP4_M	FP	118	118	132	132	139	141	197	197	263	263	268	268	122	122	92	100	217	217	260	260	152	152	226	226
1223_FP4_M	FP	126	130	130	130	129	129	197	197	247	255	268	272	134	136	100	100	201	217	260	260	156	156	218	222
1224_FP4_M	FP	118	126	130	130	129	139	197	197	263	267	256	268	122	122	100	100	201	213	252	252	152	152	230	230
1225_FP4_M	FP	122	122	130	138	131	139	197	207	255	263	272	276	136	136	92	100	201	201	0	0	152	156	218	218
1226_FP4_M	FP	116	116	132	132	133	141	193	215	243	275	268	314	136	136	84	100	201	221	252	252	0	0	218	218
1227_FP4_M	FP	112	118	130	130	129	147	197	197	247	267	264	268	122	138	100	100	193	193	252	252	142	142	218	230
1244_FP4_M	FP	118	120	130	130	125	125	197	207	255	255	268	268	136	136	92	100	217	217	260	260	152	156	218	218
1245_FP4_M	FP	116	116	130	130	141	141	197	197	255	255	268	272	0	0	92	100	193	205	252	252	152	152	218	234
1246_FP4_M	FP	116	120	130	130	147	147	197	207	247	255	256	294	134	134	100	100	193	217	252	252	0	0	222	234
1247_FP4_M	FP	104	124	132	138	131	147	197	207	247	267	272	272	136	136	100	100	193	217	252	252	152	152	218	218
1248_FP4_M	FP	118	118	130	132	139	139	197	207	251	263	272	272	122	136	100	100	201	201	256	256	152	152	218	218
1249_FP4_M	FP	116	124	130	132	133	151	207	215	247	255	268	268	147	147	100	100	201	205	252	260	152	152	218	222
0582_FF1_F	FF	114	116	130	130	133	145	207	207	251	263	268	286	122	134	0	0	213	213	252	260	152	152	218	222
0583_FF1_S	FF	114	118	130	132	133	133	207	207	251	263	286	286	122	136	96	100	147	147	256	260	152	152	218	222
0584_FF1_J	FF	116	118	130	132	127	145	197	197	251	251	272	272	134	136	96	100	201	201	252	252	152	152	218	222
0585_FF1_J	FF	114	118	130	130	127	145	197	207	251	255	268	268	122	134	96	100	205	205	260	268	0	0	218	226
0586_FF1_J	FF	128	132	130	130	145	151	197	197	243	251	286	286	136	136	92	100	147	147	260	260	152	164	218	222
0587_FF1_J	FF	120	126	130	132	135	141	207	207	255	263	268	268	162	162	100	100	201	201	260	260	152	164	226	226
0588_FF1_Is24_F	FF	116	120	132	132	131	131	197	207	255	263	272	272	136	136	84	100	147	209	256	260	152	152	218	226
0589_FF1_J	FF	116	122	130	130	127	133	197	207	247	267	252	268	138	147	100	100	213	213	252	260	152	152	226	226
0590_FF1_J	FF	114	116	130	132	135	145	197	197	251	255	268	268	122	134	100	104	201	201	260	260	152	152	222	222
0591_FF1_J	FF	108	126	0	0	133	145	197	197	243	263	256	256	122	140	100	100	217	217	252	260	0	0	222	222
0592_FF1_J	FF	108	126	130	130	133	145	197	197	243	267	268	268	122	140	100	100	205	217	252	260	164	164	218	222
0593_FF1_J	FF	118	120	130	130	123	135	197	207	243	267	268	290	122	122	100	100	201	201	252	252	152	152	218	218
0594_FF1_J	FF	116	122	0	0	129	129	197	215	247	267	268	268	122	136	100	108	201	201	260	264	164	164	226	226
0595_FF1_J	FF	104	126	0	0	0	0	0	0	0	0	260	260	122	145	100	100	205	205	260	260	152	152	218	218
0596_FF1_J	FF	108	118	0	0	0	0	0	0	0	0	306	306	122	140	100	100	201	217	256	264	148	148	222	222
0597_FF1_J	FF	114	118	0	0	0	0	197	197	247	263	268	268	122	122	100	100	205	205	252	260	0	0	218	230
0598_FF1_J	FF	116	128	0	0	135	145	197	197	251	267	268	268	136	149	100	100	189	189	252	256	152	152	218	218
0599_FF1_J	FF	118	118	130	130	127	145	197	207	247	255	268	306	138	155	100	100	201	209	252	260	152	164	222	230
0600_FF1_J	FF	118	120	132	132	139	139	207	207	247	255	268	290	122	122	96	100	205	205	256	260	172	172	218	226
0601_FF1_J	FF	122	128	130	130	143	145	197	207	251	267	268	268	122	145	100	100	0	0	252	252	152	152	218	226
0602_FF1_M	FF	116	118	132	138	129	143	207	215	247	251	268	268	153	153	100	100	201	205	252	260	152	152	222	226
0603_FF1_M	FF	116	126	130	132	127	139	197	197	243	251	264	268	122	136	100	100	201	205	252	252	152	152	218	226
0604_FF1_J	FF	118	118	130	132	143	143	197	207	243	263	252	268	136	136	96	100	209	209	252	268	180	180	218	226
0605_FF1_J	FF	108	108	130	130	129	129	207	215	247	255	268	272	134	134	96	100	217	217	256	264	152	152	222	226
0606_FF1_J	FF	114	126	130	130	127	127	197	197	243	255	264	268	122	136	96	100	201	201	256	256	0	0	218	222
0607_FF1_J	FF	108	126	130	130	139	139	215	215	247	251	268	268	136	136	96	100	205	213	256	256	152	152	218	222
0608_FF1_J	FF	116	118	130	130	139	139	197	207	251	251	252	268	147	147	100	100	205	205	260	268	180	180	218	226
0609_FF1_J	FF	116	122	130	130	139	139	197	207	251	255	268	272	136	136	100	100	0	0	252	260	0	0	218	222
0610_FF1_J	FF	116	128	130	130	139	139	197	197	243	255	268	268	136	136	92	92	217	217	252	256	152	152	218	226
0611_FF1_J	FF	108	120	130	130	131	131	197	207	251	253	268	268	140	145	100	100	205	205	0	0	152	152	222	226
0612_FF1_J	FF	120	124	130	130	125	125	197	215	255	263	268	268	140	140	100	100	147	147	260	260	152	152	226	226
0613_FF1_J	FF	118	118	130	130	133	135	207	215	247	251	268	310	136	136	100	100	217	217	260	260	152	152	218	222
0614_FF1_J	FF	128	128	130	130	131	131	197	215	253	255	0	0	120	120	100	100	217	217	252	252	142	152	218	226
0615_FF1_J	FF	128	128	130	130	131	131	197	215	253	255	0	0	122	122	100	100	217	217	252	252	142	152	218	226
0616_FF1_J	FF	114	116	130	130	125	139	193	207	251	263	268	272	136	147	100	100	147	209	256	256	152	152	218	230
0617_FF1_J	FF	118	128	130	130	127	139	197	197	251	255	268	268	122	147	92	92	213	213	252	260	152	152	218	218
0618_FF1_J	FF	118	118	130	132	143	143	207	207	263	267	256	272	136	149	96	100	201	201	260	260	152	152	222	222
0619_FF1_J	FF	118	118	130	130	127	127	197	215	251	255	252	268	136	136	92	100	205	217	268	268	142	142	218	226
0620_FF1_J	FF	116	120	130	130	129	131	197	207	247	253	272	272	140	151	100	100	205	217	260	260	152	152	218	226
0621_FF1_J	FF	108	120	130	132	127	131	207	207	243	275	260	314	122	151	100	100	201	201	252	256	152	152	218	218
0622_FF1_J	FF	122	122	138	138	143	147	197	197	247	247	268	272	145	145	100	100	201	201	252	260	152	152	222	226
0623_FF1_J	FF	118	126	130	132	133	147	197	197	247	267	256	268	122	122	100	100	201	205	252	260	152	164	218	218
0624_FF1_J	FF	112	120	130	130	133	155	197	207	259	263	268	298	122	140	100	100	201	217	260	260	156	156	218	226
0625_FF1_J	FF	118	122	130	130	153	155	197	215	247	259	256	268	122	140	100	100	201	201	260	260	152	152	218	226
0626_FF1_J	FF	108	116	130	132	141	147	197	215	251	251	256	272	136	136	100	100	201	205	252	252	0	0	218	218
0627_FF1_J	FF	118	120	130	138	127	135	197	207	247	263	268	268	122	147	100	100	213	213	260	260	142	142	218	226
0628_FF1_J	FF	116	118	130	130	125	127	197	207	251	255	268	268	147	149	100	100	201	201	252	252	152	152	222	222
0629_FF1_J	FF	116	118	130	130	137	141	197	215	267	271	256	268	136	136	100	100	189	189	260	260	152	156	218	226
0630_FF1_J	FF	108	116	130	138	139	147	197	197	255	255	272	310	122	147	92	100	0	0	252	252	152	152	218	230
0631_FF1_J	FF	118	128	130	132	125	135	207	215	251	263	268	268	120	136	100	100	201	201	252	252	152	152	222	222
0632_FF1_J	FF	122	126	130	130	133	141	207	215	247	263	272	272	122	136	100	100	205	205	252	260	152	152	218	226
0633_FF1_J	FF	122	128	132	132	133	135	197	207	247	251	256	256	136	136	100	100	0	0	252	268	152	152	218	226
0634_FF1_J	FF	118	118	130	132	123	141	207	207	267	267	256	256	122	147	92	100	201	201	256	256	152	152	0	0
0635_FF1_J	FF	118	128	130	130	133	133	197	207	263	267	256	268	132	145	100	100	201	201	252	252	152	152	222	230
0636_FF1_J	FF	116	122	130	130	127	127	197	197	243	263	256	268	147	147	96	100	213	217	252	260	152	152	222	226
0637_FF1_J	FF	122	124	130	132	143	147	197	197	255	259	268	306	134	155	100	100	205	209	260	260	152	164	218	218
0638_FF1_M	FF	108	116	130	130	127	135	197	207	247	267	252	268	122	149	96	100	201	201	252	252	142	142	218	218
0639_FF1_J	FF	116	128	130	130	127	127	197	197	247	251	268	268	122	136	92	100	201	201	260	260	0	0	226	226
0640_FF1_J	FF	116	118	130	132	141	141	197	207	247	267	268	272	120	120	100	100	205	213	252	260	152	152	218	218
0911_FF1_M	FF	118	118	130	130	135	135	215	215	263	281	252	252	122	122	100	100	205	217	252	260	152	152	218	218
0998_FF1_M	FF	104	108	130	130	133	145	197	207	251	255	260	268	136	136	100	108	201	201	252	252	152	152	218	226
0999_FF1_M	FF	108	118	130	130	131	131	197	207	243	263	268	272	122	136	100	104	201	201	252	252	152	152	218	218
1000_FF1_M	FF	116	118	130	132	139	139	207	215	251	255	268	268	134	136	100	100	0	0	0	0	152	152	218	230
1001_FF1_M	FF	118	118	130	132	0	0	207	215	251	263	268	268	136	136	100	100	201	205	252	252	152	152	218	218
1002_FF1_M	FF	118	128	130	132	135	145	207	215	243	263	268	272	136	136	100	100	193	193	252	252	152	152	218	218
1003_FF1_M	FF	118	128	130	132	143	143	207	207	247	263	260	268	122	145	100	100	213	217	256	256	152	152	218	230
1004_FF1_M	FF	108	118	130	132	131	133	207	207	243	247	268	268	145	145	96	100	213	213	260	260	152	172	218	218
1005_FF1_M	FF	116	118	130	130	125	133	207	207	243	251	260	268	122	147	100	100	201	201	256	260	0	0	218	226
1006_FF1_M	FF	118	122	130	130	133	139	197	207	247	255	272	272	122	122	100	100	201	201	264	264	152	156	226	226
1007_FF1_M	FF	126	132	130	132	141	141	197	197	259	263	272	298	138	142	100	100	201	201	252	252	152	152	218	226
1008_FF1_M	FF	118	118	0	0	133	139	197	207	259	263	268	268	138	149	100	100	213	217	252	260	152	152	226	230
1009_FF1_M	FF	116	118	130	130	129	157	207	207	247	267	268	272	142	142	96	100	201	205	260	264	152	152	218	218
1020_FF1_F	FF	118	122	130	132	127	143	197	215	255	255	272	272	136	136	92	100	201	201	252	252	152	152	218	226
1021_FF1_M	FF	118	126	130	130	125	125	197	207	251	263	256	268	136	136	100	100	201	201	252	252	152	152	222	222
1022_FF1_F	FF	120	122	132	138	125	145	197	207	251	255	268	268	122	136	100	104	217	217	260	260	152	152	218	222
1023_FF1_M	FF	108	126	130	132	139	139	207	207	243	251	268	268	122	122	100	100	201	201	252	252	152	156	218	218
1024_FF1_M	FF	108	120	130	130	129	133	197	207	255	267	252	252	147	149	100	100	201	201	252	260	152	152	218	218
1025_FF1_M	FF	118	118	130	132	133	133	197	207	247	263	268	268	122	145	100	100	147	147	252	260	152	152	218	222
1026_FF1_M	FF	118	124	130	132	133	141	197	197	247	255	268	268	145	145	92	100	201	217	252	252	0	0	218	222
1027_FF1_M	FF	120	122	130	132	133	137	197	223	251	255	252	268	122	136	100	100	0	0	252	260	0	0	218	222
1028_FF1_M	FF	118	128	130	132	129	133	207	207	263	267	268	268	132	132	100	100	201	201	252	252	152	152	218	226
1055_FF1_M	FF	118	118	130	132	133	133	197	207	247	263	268	268	122	145	100	100	147	147	252	252	152	152	218	230
1056_FF1_M	FF	126	128	130	130	123	133	215	215	247	247	268	272	136	136	100	100	193	193	252	260	152	152	218	222
1057_FF1_M	FF	116	118	130	132	125	125	207	207	259	267	268	268	149	149	100	100	209	217	252	260	152	152	218	226
1058_FF1_M	FF	118	118	132	132	133	133	197	197	251	255	268	268	122	136	84	100	201	201	252	268	152	152	218	226
1059_FF1_M	FF	124	124	132	132	133	139	207	215	251	263	268	268	122	136	84	104	201	205	252	268	152	152	218	218
1060_FF1_M	FF	108	118	132	132	139	139	207	207	243	251	252	252	138	138	100	100	201	217	260	260	152	152	218	222
0641_FF2_F	FF	120	122	130	132	133	139	207	215	243	247	268	302	120	136	100	100	213	213	252	252	0	0	226	226
0642_FF2_Is26_F	FF	108	122	132	132	133	135	197	197	255	275	0	0	134	134	100	100	205	205	252	252	152	152	218	230
0643_FF2_F	FF	108	122	130	130	133	149	197	197	255	255	256	256	136	136	96	100	209	209	252	260	152	164	218	230
0644_FF2_F	FF	108	112	130	132	127	133	197	197	247	255	268	268	122	136	92	100	201	217	252	264	152	152	218	226
0645_FF2_J	FF	108	120	130	132	127	133	197	197	255	259	268	268	122	122	100	100	201	205	252	260	152	152	218	226
0646_FF2_J	FF	108	118	130	132	133	135	197	197	255	267	256	256	122	136	96	96	201	201	260	264	152	152	230	230
0647_FF2_J	FF	118	122	130	130	133	133	197	207	243	243	268	268	138	138	100	100	213	213	252	252	152	152	226	226
0648_FF2_J	FF	108	120	130	138	125	127	197	197	247	259	268	268	134	134	100	100	193	213	260	260	152	152	226	226
0649_FF2_J	FF	118	122	130	130	149	149	197	197	243	255	0	0	136	138	96	100	217	217	252	252	152	152	226	230
0650_FF2_J	FF	118	120	130	132	133	133	197	197	243	255	268	268	122	122	100	100	147	147	252	252	152	164	218	218
0651_FF2_S	FF	118	124	130	132	127	127	197	197	243	263	268	272	149	149	100	100	201	201	252	260	0	0	226	226
0652_FF2_S	FF	108	120	130	138	125	127	197	197	243	243	268	268	134	134	100	100	193	213	260	260	0	0	218	226
0653_FF2_J	FF	116	120	130	132	133	139	207	215	247	255	302	302	134	134	100	100	213	213	252	252	152	152	226	226
0654_FF2_J	FF	108	116	130	132	135	141	197	215	243	247	268	272	147	147	100	100	201	201	252	252	156	156	218	218
0655_FF2_S	FF	108	116	130	130	133	133	197	207	243	255	256	260	136	138	100	100	213	213	252	252	152	164	226	230
0656_FF2_J	FF	108	120	132	132	133	135	197	207	255	255	268	268	122	122	100	100	193	205	252	264	164	164	218	218
0657_FF2_J	FF	118	120	130	130	135	135	197	197	243	243	0	0	134	134	100	100	205	205	256	256	152	152	222	230
0658_FF2_J	FF	108	118	130	130	131	131	197	207	243	285	256	268	134	136	92	96	147	213	252	260	152	152	218	218
0659_FF2_M	FF	118	122	130	132	127	127	197	197	243	255	268	268	122	147	100	100	193	193	252	252	164	164	218	218
0660_FF2_M	FF	116	118	130	130	133	133	197	207	243	255	260	260	134	138	96	100	213	217	252	252	152	152	226	226
0661_FF2_M	FF	120	122	130	130	127	147	197	197	243	259	268	268	134	134	100	100	205	217	252	260	152	152	218	226
0662_FF2_J	FF	118	122	130	132	133	143	207	207	243	255	268	268	151	151	100	104	201	213	252	252	152	164	218	226
0663_FF2_J	FF	108	108	130	132	129	135	197	207	251	255	272	272	134	155	92	100	217	217	252	252	152	152	218	218
0664_FF2_J	FF	108	124	130	132	131	147	197	197	251	263	256	256	134	138	92	100	205	205	252	252	152	164	218	226
0665_FF2_J	FF	112	122	130	130	127	131	197	197	247	255	268	272	122	136	92	92	217	217	264	264	152	156	218	226
0666_FF2_J	FF	112	118	130	132	127	127	197	197	255	255	268	268	122	136	92	100	193	217	252	252	152	152	218	226
0667_FF2_J	FF	116	120	130	130	133	133	197	207	243	243	268	268	134	136	100	100	205	213	252	256	152	152	218	226
0668_FF2_S	FF	108	126	132	132	133	135	197	215	243	255	268	306	122	136	92	100	201	205	252	260	152	152	218	226
0669_FF2_J	FF	108	108	130	132	133	135	197	197	255	255	252	252	134	136	92	100	201	201	252	252	152	156	226	230
0670_FF2_J	FF	108	122	132	138	127	131	197	197	255	255	268	272	122	136	92	100	217	217	260	264	152	152	218	226
0671_FF2_J	FF	108	108	132	132	135	135	197	197	267	275	260	260	134	134	100	100	201	201	252	264	152	164	218	218
0672_FF2_J	FF	108	124	130	132	125	135	197	207	255	275	260	260	134	134	100	100	205	205	252	252	152	152	218	226
0673_FF2_S	FF	116	122	130	130	125	127	197	197	243	247	268	268	134	147	100	100	201	201	252	252	152	152	218	218
0674_FF2_J	FF	118	118	130	132	127	133	197	197	255	263	268	306	136	155	100	100	193	217	260	264	152	164	218	226
0675_FF2_J	FF	108	112	130	130	127	129	197	207	251	255	268	272	122	122	92	92	201	201	264	264	152	152	218	218
0676_FF2_J	FF	108	108	130	130	149	149	197	197	243	255	268	268	124	145	96	100	201	201	256	260	164	164	218	218
0677_FF2_J	FF	112	118	132	132	133	137	197	197	247	255	268	268	122	145	100	100	217	217	252	252	152	152	218	226
0678_FF2_J	FF	108	118	130	130	135	135	197	197	263	285	268	302	136	145	96	100	201	201	264	264	164	164	218	222
0679_FF2_J	FF	120	120	130	132	127	133	197	197	247	255	268	268	136	140	100	100	193	205	260	260	164	164	218	218
0680_FF2_I	FF	108	122	130	130	133	135	197	207	243	285	268	268	120	122	96	96	205	205	260	260	0	0	226	226
0681_FF2_J	FF	108	118	130	132	143	143	197	197	243	255	268	268	134	138	100	100	205	205	252	260	152	152	218	226
0682_FF2_J	FF	120	122	132	132	133	133	197	197	243	255	268	268	136	147	100	100	147	147	252	256	152	152	218	222
0683_FF2_J	FF	108	122	130	132	135	135	197	197	243	255	268	268	0	0	100	100	205	205	252	256	152	152	218	218
0684_FF2_M	FF	112	120	130	132	133	139	197	197	255	255	268	268	122	122	92	100	205	217	252	256	152	152	226	226
0685_FF2_Is29_F	FF	108	126	130	130	135	141	197	215	251	285	268	268	122	145	96	100	201	205	252	252	0	0	218	226
0686_FF2_M	FF	118	122	130	130	135	135	197	197	255	263	256	302	136	136	100	100	201	205	256	264	164	164	222	222
0687_FF2_M	FF	118	120	130	138	125	139	207	219	255	263	272	272	122	136	100	100	147	209	252	252	164	164	218	218
0688_FF2_I	FF	108	118	130	130	127	143	197	207	251	263	0	0	136	136	100	100	201	201	260	260	156	156	218	218
0689_FF2_J	FF	108	118	130	130	129	135	197	207	243	247	256	268	0	0	100	100	201	201	260	264	164	164	218	218
0690_FF2_I	FF	116	118	130	130	141	141	197	197	251	255	260	260	134	138	100	100	213	217	252	252	152	152	226	226
0691_FF2_M	FF	118	128	130	138	141	141	197	207	243	251	268	272	142	151	100	100	213	217	264	264	152	152	218	226
0692_FF2_M	FF	116	118	130	130	137	137	197	197	247	247	268	272	155	155	100	100	217	217	252	252	152	152	218	218
0989_FF2_IS27_F	FF	116	118	130	130	141	141	197	197	251	255	260	268	136	136	100	100	217	217	252	252	152	152	218	226
0990_FF2_F	FF	108	118	130	130	131	131	197	207	263	285	268	268	122	136	92	92	0	0	252	252	152	152	218	218
0991_FF2_M	FF	108	118	130	130	135	143	197	219	247	247	260	260	122	147	92	100	193	205	252	260	152	152	218	226
0992_FF2_F	FF	108	118	130	138	127	131	197	197	255	263	260	260	0	0	100	100	0	0	256	256	0	0	218	226
0993_FF2_F	FF	116	120	130	138	129	139	197	207	243	263	268	286	122	136	92	100	201	213	256	260	152	152	218	218
0994_FF2_M	FF	118	124	130	132	127	145	197	197	247	247	268	272	138	138	100	100	201	205	252	252	152	156	226	226
0995_FF2_F	FF	108	124	132	132	131	147	0	0	243	263	268	268	136	136	96	100	213	217	252	260	156	156	218	218
0996_FF2_M	FF	120	122	130	132	137	147	197	197	251	255	268	268	122	134	100	100	213	213	252	252	152	152	218	218
1127_FF2_M	FF	108	118	130	132	139	141	197	197	255	271	268	268	136	136	100	100	201	201	0	0	142	142	218	226
1128_FF2_F	FF	116	122	130	132	127	127	197	219	247	263	256	256	134	140	100	100	193	213	252	252	152	164	218	226
1129_FF2_F	FF	108	120	132	132	133	133	197	197	247	251	256	256	134	138	100	100	207	213	252	252	152	152	218	226
1130_FF2_M	FF	116	118	130	132	127	135	215	215	243	247	256	272	122	149	100	100	201	205	256	260	168	172	218	226
1131_FF2_F	FF	116	120	130	130	127	127	219	219	247	251	256	272	136	136	100	100	0	0	252	252	156	164	0	0
1132_FF2_M	FF	118	124	132	132	133	133	197	207	251	263	268	268	132	132	100	104	201	201	252	252	152	152	218	226
1133_FF2_F	FF	116	122	132	132	147	147	197	197	243	251	256	256	140	149	100	100	205	205	256	256	152	152	222	226
1134_FF2_M	FF	118	118	130	132	135	147	197	197	255	255	256	256	136	136	100	100	213	213	252	260	152	164	218	230
1135_FF2_M	FF	108	122	0	0	133	147	0	0	0	0	268	272	134	134	100	100	0	0	0	0	0	0	222	226
1136_FF2_F	FF	116	118	130	132	127	141	197	207	251	255	286	286	122	136	100	100	201	213	252	260	152	156	218	218
1137_FF2_F	FF	114	116	130	130	125	147	197	207	247	255	268	268	134	136	100	100	201	217	264	264	152	164	218	218
1166_FF2_M	FF	114	118	130	132	141	141	207	215	255	259	272	314	134	136	96	100	205	205	260	260	152	164	218	226
1167_FF2_M	FF	0	0	0	0	0	0	0	0	243	263	0	0	136	136	0	0	0	0	0	0	0	0	0	0
1168_FF2_M	FF	118	120	130	132	143	147	197	197	259	263	268	306	155	155	96	100	213	217	252	260	152	164	218	218
1169_FF2_M	FF	120	120	130	132	131	133	197	207	251	267	268	268	122	136	92	92	0	0	252	268	152	152	218	218
1170_FF2_M	FF	120	120	130	132	135	141	197	197	251	263	256	256	136	136	92	100	147	147	0	0	164	164	222	222
1171_FF2_M	FF	108	118	130	132	139	141	197	197	247	255	268	272	136	136	100	100	193	201	252	252	152	164	226	226
1172_FF2_M	FF	116	118	132	132	141	147	197	207	247	255	256	256	122	122	100	100	217	217	252	256	152	152	218	226
1230_FF2_M	FF	108	118	130	130	133	141	197	197	247	251	268	286	122	136	92	100	217	217	252	260	152	152	218	226
1231_FF2_M	FF	116	128	130	132	131	131	197	219	243	267	268	268	122	122	92	100	201	201	252	264	152	152	218	226
1232_FF2_M	FF	108	122	132	138	127	147	197	197	243	251	268	306	136	155	100	100	217	217	252	252	152	164	218	218
1233_FF2_M	FF	118	122	130	132	137	137	197	197	255	255	268	268	145	145	84	100	213	213	252	256	0	0	226	226
1234_FF2_M	FF	116	122	130	132	127	139	197	207	267	267	260	260	147	147	92	92	201	217	252	260	152	152	222	222
1235_FF2_M	FF	116	124	130	132	133	147	197	197	243	285	268	268	122	122	92	100	217	217	252	252	152	152	222	226
1236_FF2_M	FF	120	124	130	132	147	147	197	207	247	247	256	268	122	122	92	96	201	201	252	252	152	152	226	226
1237_FF2_M	FF	108	116	130	132	131	135	197	207	243	243	260	260	136	136	100	100	201	201	256	260	142	152	218	226
1238_FF2_M	FF	116	124	130	132	131	133	197	197	243	251	268	268	122	122	100	100	201	201	260	260	152	152	218	226
1239_FF2_M	FF	118	124	130	132	131	147	197	219	263	267	256	268	0	0	96	100	217	217	252	256	152	156	218	226
1240_FF2_M	FF	118	118	130	132	127	131	197	215	243	263	252	290	122	136	100	100	201	213	252	252	152	164	226	226
1241_FF2_M	FF	122	128	130	132	133	133	197	207	243	267	272	272	134	147	92	100	193	213	252	260	152	152	0	0
0732_FF3_M	FF	122	122	132	132	129	147	197	197	243	255	268	268	122	145	92	100	193	193	252	252	152	152	218	226
0733_FF3_M	FF	118	118	130	132	0	0	197	207	263	263	268	268	136	136	100	100	201	217	252	252	152	152	222	226
0734_FF3_M	FF	120	122	130	130	131	131	197	207	243	243	272	272	122	136	92	100	201	201	260	260	152	152	218	222
0735_FF3_M	FF	122	128	130	132	131	133	197	207	263	267	268	268	122	122	100	100	201	201	252	260	0	0	218	226
0736_FF3_M	FF	118	118	130	132	149	149	197	197	243	243	268	268	122	134	100	100	201	201	252	260	156	156	218	218
0737_FF3_F	FF	118	122	130	130	131	145	197	197	243	247	268	268	122	122	92	92	201	225	260	264	0	0	222	226
0738_FF3_J	FF	118	118	130	130	131	133	197	207	243	243	306	306	120	136	92	100	147	213	252	252	152	152	0	0
0739_FF3_J	FF	118	124	130	132	131	145	197	197	243	243	268	306	122	136	100	100	201	217	260	272	0	0	218	222
0740_FF3_M	FF	122	122	130	130	133	133	197	207	267	271	272	272	136	147	100	100	147	213	264	264	152	152	218	226
0741_FF3_M	FF	116	118	130	132	135	145	197	197	255	267	314	314	136	136	100	104	209	209	0	0	152	152	226	230
0742_FF3_J	FF	122	122	132	132	133	133	197	197	263	263	272	306	122	122	100	100	147	147	252	268	0	0	218	218
0743_FF3_J	FF	124	128	130	130	135	143	197	207	243	255	268	314	122	122	100	100	201	201	252	260	0	0	218	226
0744_FF3_J	FF	122	124	130	130	135	135	193	197	243	263	268	268	134	136	100	100	201	201	252	260	152	152	218	226
0745_FF3_J	FF	118	122	130	132	131	131	197	207	243	247	268	306	122	136	100	100	201	201	264	272	152	152	218	226
0746_FF3_J	FF	118	128	130	130	133	133	197	207	251	255	268	268	136	147	92	92	147	147	252	260	0	0	222	226
0747_FF3_J	FF	118	118	130	132	133	133	197	207	243	247	268	268	136	147	92	100	217	217	260	272	152	152	218	222
0748_FF3_J	FF	118	118	130	130	133	133	197	207	243	243	268	306	136	147	92	100	147	213	252	272	152	152	218	218
0749_FF3_M	FF	118	118	132	132	141	143	197	207	255	263	260	260	122	136	100	100	201	217	252	256	152	152	218	218
0750_FF3_J	FF	116	122	132	132	133	135	197	197	247	263	268	268	136	136	92	104	205	217	252	260	152	152	218	218
0751_FF3_M	FF	116	122	132	132	133	139	197	207	255	255	268	268	136	136	100	100	217	217	252	260	152	152	218	226
0752_FF3_M	FF	116	124	130	130	131	133	197	207	247	267	268	268	147	147	100	104	201	205	252	256	152	152	218	222
1061_FF3_M	FF	108	120	130	132	127	127	197	197	243	255	268	272	136	136	92	100	209	213	252	252	152	152	218	218
1062_FF3_M	FF	124	126	130	132	143	143	207	207	255	267	272	272	136	136	96	100	209	213	252	272	152	152	218	218
1063_FF3_M	FF	124	130	130	130	131	131	197	207	255	263	268	268	136	147	100	100	201	201	252	260	142	152	218	222
1064_FF3_M	FF	126	128	132	132	131	131	197	197	247	247	314	314	136	136	100	100	147	147	252	256	142	152	222	226
1065_FF3_M	FF	108	122	132	138	147	147	197	197	247	247	252	268	122	145	100	104	193	193	260	260	152	152	222	226
1083_FF3_M	FF	122	124	130	132	123	139	197	197	255	263	252	252	138	138	96	100	205	205	260	260	0	0	218	218
1084_FF3_M	FF	118	118	130	130	135	135	197	215	243	243	268	268	136	136	100	100	217	217	252	260	152	152	218	218
1086_FF3_M	FF	118	120	130	130	145	145	197	207	251	255	268	268	136	149	100	100	147	147	252	260	0	0	218	218
1087_FF3_M	FF	118	120	130	130	125	133	197	197	247	255	272	314	122	134	100	100	209	213	252	252	0	0	222	226
1088_FF3_M	FF	118	120	130	130	135	135	197	197	247	263	272	272	122	147	100	100	209	213	252	252	0	0	222	226
1089_FF3_M	FF	118	130	130	130	145	145	197	197	243	247	252	268	136	136	100	100	205	205	252	252	142	142	0	0
1090_FF3_M	FF	122	122	130	138	137	137	197	197	243	251	264	264	122	122	92	100	201	201	252	252	152	152	218	218
1091_FF3_M	FF	116	118	132	132	129	129	207	207	243	255	268	272	132	132	100	100	205	205	252	252	152	152	218	218
1092_FF3_M	FF	116	130	130	132	131	145	197	197	255	271	268	268	122	151	100	100	205	217	252	252	152	164	222	222
1093_FF3_M	FF	108	120	130	132	129	133	197	207	251	251	268	268	134	134	92	100	147	209	252	252	152	152	218	218
1094_FF3_M	FF	118	118	130	130	133	133	197	197	255	271	252	252	136	153	92	100	147	209	252	252	152	152	218	218
1095_FF3_M	FF	118	128	130	130	131	133	193	207	255	271	272	272	122	151	92	100	205	205	260	260	152	152	218	218
1096_FF3_M	FF	128	130	130	132	133	133	207	207	247	255	0	0	122	136	92	92	201	205	260	260	152	152	222	226
1097_FF3_M	FF	128	128	130	132	131	131	197	207	263	263	268	268	122	134	100	100	201	201	252	252	152	152	218	226
0753_FF4_F	FF	124	128	132	132	133	139	207	207	243	263	272	272	149	149	0	0	201	205	252	252	156	156	226	226
0754_FF4_I	FF	108	108	130	130	125	137	197	207	243	255	256	256	122	122	0	0	217	217	252	252	138	138	218	218
0755_FF4_M	FF	118	120	132	132	147	147	193	197	243	251	268	268	134	136	0	0	217	217	252	252	152	152	218	226
0756_FF4_M	FF	118	128	130	132	127	137	197	207	247	255	256	272	122	136	96	100	217	217	260	268	138	138	218	226
0757_FF4_M	FF	122	130	132	132	127	135	207	207	255	267	260	272	122	122	100	104	217	217	268	268	138	138	226	226
0758_FF4_M	FF	122	128	130	130	125	133	207	207	251	271	256	256	122	145	92	100	205	217	252	252	142	152	226	226
0759_FF4_M	FF	118	128	130	130	127	137	197	197	243	251	252	268	0	0	100	100	205	205	252	252	152	152	218	226
0760_FF4_J	FF	118	128	132	132	129	133	197	207	243	243	268	272	149	149	92	104	201	201	256	256	152	156	218	226
0761_FF4_J	FF	120	128	132	132	133	133	197	207	243	243	268	272	136	149	92	104	205	205	252	252	156	156	226	226
0762_FF4_J	FF	124	124	130	132	139	143	207	207	247	263	268	272	122	149	84	104	205	205	252	252	0	0	226	226
0763_FF4_J	FF	124	124	132	132	133	133	207	207	243	255	260	260	122	149	100	104	201	217	252	252	152	152	226	226
0764_FF4_I	FF	108	128	130	132	137	137	197	197	247	255	268	272	122	145	100	100	201	201	260	260	0	0	218	222
0765_FF4_J	FF	124	124	132	132	139	141	207	207	255	263	272	306	134	149	100	104	205	217	0	0	156	156	226	226
0766_FF4_J	FF	122	124	132	132	135	139	207	207	251	263	260	260	145	149	100	100	201	217	252	252	152	152	226	226
0767_FF4_J	FF	118	124	130	132	135	139	207	207	243	263	272	272	122	149	100	104	205	205	256	256	0	0	226	226
0768_FF4_J	FF	124	128	130	132	133	137	197	215	247	263	268	272	145	149	100	100	201	201	268	268	142	152	222	226
0769_FF4_J	FF	108	108	130	130	141	147	197	207	251	263	290	290	122	122	100	100	201	217	260	260	152	152	226	226
0770_FF4_J	FF	122	128	132	138	133	133	207	207	243	267	268	272	149	149	92	104	201	201	264	264	142	156	226	226
0771_FF4_J	FF	108	116	130	130	133	133	197	197	247	255	256	256	145	149	100	100	217	217	252	252	152	152	222	226
0772_FF4_J	FF	108	122	130	130	141	147	197	207	243	255	256	268	145	145	100	100	201	217	252	252	152	152	226	226
0773_FF4_J	FF	108	124	130	132	135	135	207	207	247	255	260	260	134	134	100	100	217	217	0	0	156	156	218	226
0774_FF4_J	FF	122	124	130	132	127	133	197	197	247	251	252	306	136	136	100	100	217	217	264	264	152	152	218	226
0775_FF4_J	FF	128	128	132	132	135	141	207	207	251	271	268	286	149	149	92	100	213	217	260	260	152	152	218	226
0776_FF4_J	FF	108	120	130	132	125	135	197	197	0	0	0	0	136	149	92	100	0	0	260	260	152	152	0	0
0777_FF4_J	FF	108	128	130	130	129	129	197	207	247	247	256	256	122	122	100	100	201	201	260	260	152	152	218	226
0778_FF4_M	FF	108	122	130	130	123	139	207	207	251	255	272	272	122	147	100	100	217	217	252	252	152	152	218	218
0779_FF4_M	FF	118	128	132	132	141	147	197	197	251	267	272	272	122	136	100	104	201	205	252	252	0	0	226	226
0780_FF4_F	FF	108	124	130	130	133	133	197	207	247	247	252	306	140	140	100	100	217	217	0	0	152	152	218	218
0830_FF4_M	FF	122	124	132	132	135	141	207	207	251	255	260	306	134	145	100	100	217	217	0	0	152	152	222	226
0831_FF4_M	FF	124	128	130	130	139	155	207	207	243	247	268	268	122	122	92	100	217	217	264	264	152	152	218	226
0832_FF4_M	FF	108	116	130	132	141	141	197	207	255	255	268	298	0	0	100	100	205	217	260	260	152	152	226	226
0833_FF4_M	FF	118	124	130	132	135	147	197	207	251	251	256	268	122	122	100	100	217	217	252	256	152	164	222	226
0986_FF4_IS31_F	FF	108	118	130	130	127	127	193	197	247	251	256	272	122	136	100	100	147	209	252	264	152	152	218	226
1257_FF4_M	FF	108	122	130	132	123	123	197	207	247	251	268	272	122	136	96	100	201	201	264	264	152	152	218	222
1258_FF4_M	FF	108	128	130	130	123	147	197	207	243	255	268	272	122	145	96	100	201	217	252	264	152	152	218	226
1259_FF4_M	FF	108	118	130	132	137	147	197	197	243	255	256	256	134	134	92	100	201	201	252	252	164	164	218	226
1260_FF4_M	FF	108	122	132	132	131	147	193	197	243	251	268	268	122	140	100	100	201	201	252	264	152	164	226	226
1261_FF4_F	FF	108	128	130	130	133	137	197	197	247	255	256	268	122	149	100	100	147	147	260	260	152	152	222	226
1262_FF4_M	FF	118	122	130	130	131	135	197	219	263	267	256	268	122	122	100	100	213	213	252	252	152	152	218	226
1263_FF4_M	FF	108	124	130	132	127	133	219	219	243	255	268	268	122	122	100	100	201	217	252	252	152	156	226	226
1264_FF4_M	FF	108	108	130	130	129	129	207	219	243	251	260	272	138	145	100	100	201	213	252	252	152	152	226	226
1265_FF4_M	FF	0	0	130	132	127	141	197	197	255	255	256	268	140	140	100	100	201	201	252	252	152	152	218	226
1266_FF4_M	FF	108	122	130	132	131	135	197	207	247	251	268	272	122	122	100	100	201	201	252	252	152	152	218	226
1267_FF4_M	FF	116	118	130	132	133	137	197	207	263	267	268	268	145	151	100	100	213	213	0	0	152	152	218	226
1268_FF4_M	FF	108	108	132	132	141	141	207	207	251	255	268	268	122	136	92	100	201	201	260	260	152	152	218	226
1269_FF4_M	FF	116	122	130	132	133	147	207	215	243	243	268	268	132	136	104	104	205	217	252	252	0	0	218	226
1270_FF4_M	FF	116	128	130	130	133	133	197	207	247	251	252	252	132	132	100	100	205	205	256	260	152	152	0	0
1271_FF4_M	FF	108	118	130	132	127	133	197	197	243	251	268	268	147	147	100	100	217	217	260	260	0	0	218	218
0467_CU1_M	CU	118	122	132	132	133	139	207	207	243	259	268	268	136	136	100	100	201	205	252	252	152	152	218	234
0468_CU1_J	CU	116	128	130	130	147	147	193	197	255	263	268	268	136	136	96	96	201	201	256	256	152	152	218	218
0469_CU1_J	CU	120	122	130	132	139	139	193	207	243	255	268	268	136	136	100	100	201	201	252	256	152	152	218	222
0470_CU1_J	CU	118	120	132	132	133	133	193	207	243	255	268	268	136	136	100	100	201	201	252	256	152	152	218	222
0471_CU1_F	CU	116	120	130	132	143	143	193	193	255	255	272	272	136	136	100	100	201	201	256	256	152	152	218	222
0472_CU1_J	CU	120	120	130	130	133	133	193	207	255	267	0	0	136	136	100	100	201	201	256	260	164	164	218	222
0473_CU1_J	CU	118	120	130	130	133	133	193	193	255	267	268	268	136	145	100	100	0	0	256	268	152	152	222	222
0474_CU1_J	CU	120	122	130	132	133	133	193	207	255	259	268	272	136	136	100	100	201	205	256	256	164	164	222	234
0475_CU1_J	CU	120	122	130	132	143	143	193	193	255	263	268	268	136	136	92	100	201	201	256	256	152	152	218	222
0476_CU1_J	CU	116	120	132	132	135	135	193	207	255	263	290	290	122	136	100	100	147	213	0	0	0	0	222	230
0477_CU1_J	CU	116	120	130	132	127	127	193	197	255	255	268	272	136	140	100	100	213	213	256	256	152	152	222	226
0478_CU1_J	CU	116	120	130	130	127	143	193	197	255	255	268	272	134	136	100	100	213	213	256	256	152	152	222	226
0479_CU1_J	CU	118	120	130	130	133	133	193	207	255	267	268	268	136	149	92	92	201	201	256	268	164	164	222	222
0480_CU1_J	CU	120	130	130	130	139	139	193	193	255	255	302	302	136	136	100	100	201	201	256	256	172	172	218	218
0481_CU1_J	CU	120	122	132	132	143	143	193	193	247	255	286	306	136	136	100	100	0	0	256	256	152	152	222	222
0482_CU1_J	CU	116	118	132	132	133	143	193	207	255	259	268	272	136	136	100	100	201	205	252	256	152	152	218	234
0483_CU1_J	CU	118	120	132	132	139	143	193	207	255	263	0	0	122	136	104	104	213	213	268	268	0	0	218	222
0484_CU1_J	CU	116	120	130	132	149	149	193	193	255	263	268	272	136	149	92	92	201	201	256	268	152	152	218	218
0485_CU1_J	CU	120	122	132	132	143	143	193	193	247	255	306	306	136	136	100	100	213	213	256	256	0	0	222	222
0486_CU1_J	CU	120	130	0	0	139	139	193	193	255	255	272	272	136	136	92	92	201	201	256	268	0	0	218	218
0487_CU2_I	CU	126	126	132	132	139	139	197	197	255	263	0	0	136	136	84	100	201	201	256	268	152	152	218	222
0488_CU2_F	CU	116	118	130	132	135	137	197	207	255	267	268	268	132	132	100	112	201	201	260	260	152	152	222	226
0489_CU2_M	CU	118	118	130	132	131	133	207	207	247	251	268	272	134	136	100	100	213	213	256	256	152	164	218	218
0490_CU2_J	CU	116	118	130	132	135	149	207	207	267	267	268	268	132	149	92	100	0	0	256	256	152	152	222	222
0491_CU2_J	CU	116	130	130	130	135	139	193	197	255	255	268	298	132	138	100	100	201	201	256	260	152	152	222	222
0492_CU2_J	CU	116	118	130	132	133	137	197	197	243	267	0	0	132	132	100	100	205	205	260	260	152	152	226	226
0493_CU2_J	CU	118	118	130	132	137	137	197	197	255	263	0	0	132	136	92	112	201	201	256	256	142	152	218	222
0494_CU2_J	CU	116	120	130	130	127	137	197	207	255	255	264	264	132	140	100	100	201	201	256	260	152	152	222	222
0495_CU2_S	CU	118	118	130	138	135	135	197	207	255	259	0	0	132	136	100	100	201	201	252	260	152	164	222	230
0496_CU2_J	CU	116	130	130	132	135	143	197	207	255	259	268	272	132	134	92	112	201	205	260	260	148	152	226	226
0497_CU2_J	CU	116	116	130	130	135	149	197	197	263	267	268	268	132	149	92	112	0	0	260	268	152	164	218	226
0498_CU2_J	CU	116	116	130	130	135	149	197	197	263	267	268	268	132	149	92	112	205	209	260	268	152	164	218	226
0499_CU2_J	CU	118	120	130	132	127	137	197	197	255	259	272	272	132	132	84	112	201	201	252	260	152	156	226	226
0500_CU2_J	CU	116	118	130	130	133	137	207	207	255	263	268	268	0	0	92	112	213	213	256	256	152	152	222	222
0501_CU2_J	CU	114	116	130	132	135	135	207	207	247	255	268	268	132	140	104	112	201	201	260	260	152	152	222	226
0502_CU2_M	CU	116	116	130	132	133	133	197	207	243	243	268	310	132	136	100	100	201	205	256	256	152	152	226	234
0503_CU2_J	CU	116	118	130	132	129	135	193	197	247	255	272	272	132	142	100	112	209	213	256	256	152	152	218	226
0504_CU2_J	CU	118	122	132	132	133	137	197	207	247	251	268	306	122	142	100	104	205	205	256	256	152	152	218	234
0505_CU2_M	CU	116	130	130	130	137	139	193	193	255	255	298	298	138	138	92	100	193	201	256	268	152	152	218	218
0506_CU2_J	CU	116	116	130	130	133	149	207	207	263	267	268	268	132	149	92	100	213	213	0	0	152	164	0	0
0507_CU2_J	CU	108	118	130	130	137	149	197	197	263	267	294	294	136	136	92	92	201	213	252	252	152	152	218	222
0508_CU2_M	CU	108	116	130	130	127	129	197	207	247	255	306	306	120	122	84	100	201	213	256	256	152	152	218	226
0509_CU2_M	CU	108	116	130	132	139	139	197	197	243	263	256	268	134	134	0	0	201	213	252	252	142	142	218	218
0510_CU2_M	CU	108	126	130	130	135	141	197	207	259	285	268	268	122	122	100	100	193	213	256	256	0	0	218	218
0511_CU2_M	CU	116	118	0	0	0	0	207	207	263	267	268	268	149	149	92	100	213	213	256	268	152	164	218	222
0512_CU2_M	CU	118	126	0	0	139	149	207	207	263	277	268	268	122	136	96	96	213	213	252	268	152	152	218	234
0513_CU2_M	CU	108	118	0	0	133	133	197	207	243	263	260	268	136	136	96	96	213	217	268	268	142	142	226	234
0514_CU2_M	CU	108	118	0	0	135	135	197	207	243	263	268	310	136	136	92	96	201	201	256	256	142	142	218	226
0693_CU3_J	CU	116	122	130	130	129	143	197	197	267	271	286	286	136	147	92	100	201	201	260	260	152	152	222	222
0694_CU3_M	CU	118	118	130	132	129	129	197	197	243	285	290	290	136	136	92	100	147	209	252	256	152	152	218	222
0695_CU3_J	CU	114	116	130	132	127	135	197	197	243	243	268	268	134	142	100	100	201	201	256	256	152	152	218	218
0696_CU3_I	CU	116	122	130	132	127	127	197	207	243	243	268	268	142	142	92	100	147	147	252	252	152	152	218	218
0697_CU3_J	CU	118	122	130	130	127	127	197	207	243	243	268	290	142	142	92	92	0	0	256	256	152	152	218	218
0698_CU3_J	CU	118	122	130	130	0	0	197	197	243	243	268	268	136	142	92	100	147	147	252	252	152	152	218	218
0699_CU3_J	CU	118	120	132	132	133	145	197	215	255	255	268	268	142	142	96	100	205	205	268	268	152	152	218	218
0700_CU3_F	CU	116	120	132	132	133	133	207	215	243	285	264	264	142	142	96	100	147	147	252	252	152	152	218	218
0701_CU3_F	CU	120	122	132	132	135	139	193	193	243	251	272	272	0	0	96	100	201	217	260	260	170	170	226	230
0702_CU3_J	CU	120	122	132	132	133	133	207	215	263	285	298	298	136	142	100	100	201	201	280	280	152	152	218	230
0703_CU3_J	CU	118	126	130	132	133	133	197	207	251	285	268	268	134	136	84	92	201	201	252	252	152	152	218	218
0704_CU3_I	CU	116	126	130	132	127	129	197	207	251	259	268	268	122	134	84	100	201	217	252	252	152	152	218	218
0705_CU3_J	CU	116	126	132	138	133	143	197	207	251	267	268	268	134	134	100	100	205	205	0	0	170	178	218	226
0706_CU3_J	CU	118	126	130	138	133	137	197	207	251	251	268	272	134	140	84	100	201	201	264	264	152	170	218	222
0707_CU3_J	CU	118	122	132	132	127	129	197	207	243	251	268	290	134	136	84	100	147	147	256	256	152	152	218	222
0708_CU3_J	CU	108	116	132	132	129	129	207	207	263	285	264	264	142	142	100	100	213	213	256	256	170	170	218	218
0709_CU3_J	CU	116	118	130	132	127	129	197	207	243	285	268	290	142	142	92	92	147	209	252	252	152	152	218	218
0710_CU3_M	CU	108	118	132	138	133	145	197	207	255	267	268	268	136	136	100	100	205	213	268	268	0	0	218	218
0711_CU3_F	CU	114	128	132	138	127	135	197	197	255	267	268	268	136	136	100	100	147	209	0	0	152	152	218	218
0712_CU3_F	CU	116	116	132	132	127	133	207	207	243	255	256	256	136	142	100	100	201	201	252	280	152	152	218	230
0713_CU3_J	CU	108	116	132	132	133	145	207	207	255	255	268	268	136	142	100	100	213	213	280	280	152	152	218	218
0714_CU3_J	CU	108	116	132	132	133	145	207	207	255	255	268	268	136	142	100	100	213	213	280	280	152	152	218	218
0715_CU3_J	CU	116	120	132	132	133	139	197	207	243	251	298	298	142	142	100	100	147	147	256	256	164	164	218	218
0716_CU3_J	CU	118	118	130	132	129	143	197	197	243	263	268	306	134	134	100	100	205	205	252	252	156	156	218	218
0717_CU3_F	CU	116	118	130	132	139	143	197	207	243	267	268	268	134	142	100	100	147	209	252	264	0	0	218	218
0718_CU3_J	CU	116	118	132	132	127	135	197	207	243	263	268	268	136	142	100	100	201	201	252	260	152	152	218	218
0719_CU3_J	CU	116	116	132	132	133	133	207	207	255	255	256	256	136	136	100	100	201	201	252	252	0	0	218	230
0720_CU3_J	CU	108	120	130	138	135	137	197	215	247	255	268	268	122	134	84	100	201	201	260	268	0	0	218	230
0721_CU3_F	CU	116	120	130	138	129	135	197	197	243	247	268	272	122	132	100	100	217	217	260	260	152	152	218	230
0722_CU3_M	CU	108	124	130	132	133	137	197	197	263	267	272	272	136	136	100	100	147	201	256	264	0	0	218	230
0723_CU3_M	CU	116	122	128	128	131	133	207	207	243	255	298	298	0	0	100	100	209	209	252	252	0	0	218	226
0724_CU3_M	CU	118	120	130	132	131	133	207	215	255	259	290	290	134	134	100	108	201	201	256	256	0	0	218	218
0725_CU3_M	CU	118	118	132	132	135	135	197	207	243	263	268	268	134	136	100	104	147	213	260	264	152	152	218	218
0726_CU3_M	CU	108	118	130	130	137	145	197	215	255	267	310	310	134	134	84	84	201	213	268	268	0	0	218	218
0727_CU3_M	CU	118	122	130	132	139	139	197	207	263	285	290	298	136	145	92	92	205	205	256	260	152	156	222	222
0728_CU3_M	CU	128	128	130	132	129	129	197	207	247	251	256	280	145	145	92	100	201	201	260	260	156	156	230	230
0729_CU3_M	CU	116	118	130	132	129	131	197	197	243	263	280	306	134	134	100	100	201	205	252	260	156	156	218	218
0730_CU3_M	CU	118	122	130	132	137	137	197	197	255	285	290	290	122	122	0	0	201	213	252	252	152	156	230	230
0731_CU3_M	CU	120	120	130	130	137	137	197	207	243	251	0	0	145	147	84	84	201	213	256	256	152	156	222	222
0781_CU4_J	CU	118	118	130	130	137	149	197	207	247	255	268	286	145	145	100	100	217	217	256	256	0	0	218	218
0782_CU4_F	CU	118	120	130	132	137	137	207	207	247	263	268	298	134	134	100	100	213	213	256	256	0	0	218	218
0783_CU4_I	CU	122	126	130	130	133	137	207	207	251	255	268	268	134	134	100	100	147	147	256	256	172	174	222	226
0784_CU4_I	CU	114	122	130	130	135	143	197	197	285	285	0	0	134	149	100	104	201	217	260	260	138	138	218	222
0785_CU4_J	CU	108	116	130	132	133	133	197	207	243	243	268	298	122	122	100	100	213	213	256	256	156	156	222	222
0786_CU4_J	CU	116	124	130	132	129	129	197	207	243	271	268	310	136	136	92	100	213	213	252	256	0	0	218	218
0787_CU4_F	CU	116	120	130	130	137	137	197	207	243	255	268	298	134	145	100	100	201	213	256	256	152	172	218	222
0788_CU4_J	CU	118	120	130	132	129	137	197	207	247	255	268	298	134	134	100	100	213	213	256	256	152	178	218	218
0789_CU4_J	CU	120	126	130	130	137	137	193	197	247	255	268	268	147	147	100	112	201	217	252	252	152	172	218	226
0790_CU4_J	CU	120	126	130	130	127	127	197	207	243	255	268	286	134	134	96	100	205	213	0	0	172	172	218	218
0791_CU4_J	CU	108	120	130	132	127	131	197	207	243	243	268	310	122	145	100	100	147	147	256	256	156	156	218	222
0792_CU4_F	CU	108	120	128	128	0	0	197	207	247	255	298	298	134	134	100	100	193	217	252	252	0	0	218	230
0793_CU4_F	CU	120	122	132	132	135	135	197	207	243	263	268	268	0	0	100	100	217	217	252	252	0	0	218	226
0794_CU4_J	CU	110	116	130	130	141	141	193	207	243	263	268	268	0	0	100	104	201	213	260	260	164	164	0	0
0795_CU4_J	CU	116	122	130	132	129	135	193	207	243	267	268	268	0	0	96	100	201	201	252	252	164	164	218	226
0796_CU4_J	CU	118	120	130	132	143	143	197	207	243	243	268	268	0	0	100	100	201	217	252	252	0	0	218	222
0797_CU4_J	CU	116	120	130	132	129	129	193	197	263	267	268	268	134	134	100	104	201	217	252	252	0	0	218	226
0798_CU4_J	CU	120	120	130	132	127	127	197	197	243	243	268	298	134	134	100	100	205	217	252	256	0	0	218	218
0799_CU4_F	CU	118	122	132	132	133	133	197	207	243	255	268	268	136	147	84	100	147	147	256	256	164	164	218	222
0800_CU4_J	CU	116	118	130	132	133	133	197	197	243	255	268	268	147	147	84	100	193	193	252	256	0	0	218	226
0801_CU4_J	CU	116	118	130	130	133	133	197	197	255	263	268	298	140	147	84	84	201	201	256	256	160	160	218	222
0802_CU4_J	CU	116	118	130	138	131	133	193	207	255	255	268	272	136	136	100	112	193	193	0	0	0	0	218	226
0803_CU4_F	CU	120	122	130	130	137	137	207	207	247	255	268	268	147	147	92	100	201	213	252	256	168	168	218	226
0804_CU4_J	CU	116	122	132	132	135	137	207	207	255	263	268	268	126	126	100	100	217	217	252	260	0	0	218	218
0805_CU4_J	CU	118	122	134	136	133	139	197	207	243	243	268	272	134	134	100	100	213	217	252	256	0	0	222	226
0806_CU4_J	CU	118	120	130	132	129	129	197	197	247	263	268	272	134	134	84	100	201	201	252	256	0	0	218	218
0807_CU4_M	CU	116	120	130	132	123	137	197	207	247	247	268	268	136	136	100	100	205	205	256	256	164	164	218	218
0808_CU4_J	CU	116	120	130	132	127	137	197	207	247	251	268	268	0	0	100	100	205	205	264	264	164	164	0	0
0809_CU4_M	CU	116	120	130	138	133	139	193	197	243	255	272	272	122	122	92	112	193	193	252	252	152	152	226	226
0810_CU4_J	CU	118	120	130	132	123	133	197	207	247	255	268	268	0	0	100	100	205	205	256	256	0	0	218	218
0811_CU4_M	CU	118	126	130	130	129	143	197	197	243	247	268	272	132	132	84	100	201	213	256	256	152	152	218	222
0812_CU4_J	CU	118	118	130	130	133	143	197	197	243	247	268	272	136	136	84	84	201	201	256	256	152	164	218	222
0813_CU4_J	CU	120	120	130	132	123	135	197	207	247	263	268	268	0	0	100	100	205	217	252	252	0	0	218	218
0814_CU4_M	CU	116	122	130	132	129	133	197	197	243	243	268	298	136	136	96	100	217	221	252	252	152	168	218	218
0815_CU4_M	CU	110	126	130	132	133	137	197	207	247	267	268	268	122	122	100	100	201	201	252	256	154	154	0	0
0816_CU4_J	CU	116	122	130	130	137	141	197	207	243	267	268	268	0	0	100	104	201	213	256	260	0	0	218	218
0817_CU4_J	CU	120	120	130	132	127	129	207	207	243	263	298	298	122	134	92	92	201	201	252	252	152	152	218	222
0818_CU4_J	CU	120	122	130	130	133	139	197	207	243	255	298	298	122	136	100	100	201	217	256	256	0	0	218	218
0819_CU4_F	CU	120	120	130	132	127	139	197	207	243	255	306	306	122	122	92	100	201	201	252	256	152	152	218	218
0820_CU4_J	CU	120	122	132	132	137	139	197	207	255	255	306	306	122	134	100	100	205	205	256	256	164	164	0	0
0821_CU4_J	CU	116	120	130	132	127	133	197	207	243	243	298	302	134	134	92	100	201	221	252	252	152	152	218	218
0822_CU4_J	CU	120	126	130	130	135	139	193	197	255	255	272	272	147	147	92	112	205	217	256	256	152	152	218	226
0823_CU4_J	CU	120	126	130	130	127	143	197	197	243	255	268	268	132	132	84	92	205	213	256	256	0	0	218	222
0824_CU4_J	CU	118	120	130	130	133	139	197	207	247	255	0	0	0	0	84	92	201	201	256	256	152	152	0	0
0825_CU4_J	CU	120	126	130	132	139	139	193	197	243	255	306	306	147	147	100	112	205	217	256	256	152	152	218	226
0826_CU4_J	CU	118	120	130	132	127	129	197	197	247	255	268	302	122	122	100	100	213	213	256	256	152	152	218	222
0827_CU4_J	CU	104	120	130	132	139	149	207	207	243	259	268	268	147	147	100	100	201	201	256	256	152	152	218	218
0828_CU4_F	CU	118	122	132	138	129	129	197	207	243	247	272	298	134	134	100	100	201	201	252	256	152	164	222	226
0829_CU4_J	CU	120	126	130	132	127	129	197	197	243	247	272	272	122	122	92	100	205	213	252	252	152	152	218	218
0834_CU4_M	CU	118	126	132	132	137	149	197	197	243	263	0	0	134	145	100	100	201	213	0	0	152	152	218	230
0835_CU4_M	CU	116	122	130	130	129	141	193	197	263	267	268	268	147	147	96	104	201	201	252	260	164	164	218	218
0836_CU4_M	CU	120	126	130	130	127	143	197	207	243	255	286	298	142	142	96	100	205	217	256	256	164	164	218	226
0837_CU4_M	CU	122	132	130	132	133	133	197	207	255	267	260	298	136	149	92	100	201	213	252	252	168	168	218	218
0838_CU4_M	CU	104	120	130	130	137	139	193	207	255	255	268	268	122	136	100	100	217	217	252	256	152	152	230	230
0839_CU4_M	CU	118	120	130	130	0	0	197	197	247	271	268	272	0	0	100	100	201	213	256	256	152	152	218	218
0840_CU4_M	CU	116	116	138	138	125	143	197	197	243	255	294	298	136	149	84	96	217	217	252	252	164	168	218	226
0841_CU4_M	CU	118	126	130	130	135	135	193	197	247	255	272	272	147	147	92	112	217	217	252	252	0	0	218	226
0842_CU4_J	CU	120	126	132	138	123	143	207	207	243	247	286	286	136	136	100	100	205	205	0	0	152	164	218	218
1289_CU2_F	CU	116	118	132	132	133	139	207	207	243	263	268	310	134	134	92	100	201	217	0	0	152	164	230	234
1290_CU2_F	CU	116	118	0	0	129	139	197	215	243	243	260	268	142	142	92	100	201	201	256	256	152	164	218	230
1291_CU2_M	CU	118	120	132	132	127	147	197	207	255	259	268	268	136	136	100	100	213	213	252	252	156	156	218	218
1292_CU2_M	CU	118	120	130	132	129	133	197	207	243	255	272	298	134	134	100	100	193	193	256	256	152	152	218	234
1293_CU2_M	CU	120	122	130	132	127	137	197	207	243	263	272	272	122	136	92	100	193	213	256	256	160	160	218	226
1294_CU2_M	CU	114	116	130	130	133	133	197	197	243	255	302	302	134	140	100	104	201	205	260	260	152	152	218	222
1295_CU2_M	CU	122	122	132	134	0	0	197	197	235	243	256	272	134	166	92	100	205	205	260	260	152	168	218	218
1296_CU2_M	CU	120	130	130	132	131	151	197	207	243	243	286	286	166	166	100	100	193	205	260	276	142	152	222	226
1297_CU1_M	CU	120	122	130	130	0	0	197	215	255	255	268	268	140	140	100	100	201	213	256	256	152	152	222	226
1298_CU1_M	CU	108	120	130	132	135	151	197	197	247	263	268	306	132	132	92	100	0	0	248	268	152	152	222	230
1299_CU1_M	CU	108	118	130	130	127	137	197	197	243	251	300	306	136	140	92	100	147	147	260	268	152	152	222	222
1300_CU1_M	CU	116	116	130	130	127	133	193	197	247	251	272	272	136	155	100	100	201	201	252	256	0	0	218	226
1301_CU1_M	CU	122	122	130	130	133	135	197	207	247	263	298	298	138	140	92	92	205	205	256	268	156	156	218	218
1302_CU1_M	CU	116	116	130	130	141	145	197	207	259	267	0	0	140	147	92	100	201	205	256	256	200	200	218	230
1303_CU1_M	CU	120	128	134	140	141	141	207	207	247	255	268	268	145	145	100	100	201	201	260	260	152	152	218	222
1304_CU1_M	CU	118	122	130	130	131	131	193	197	263	263	268	268	149	149	92	100	201	205	256	268	152	152	218	218
1305_CU1_M	CU	118	122	130	130	133	133	197	207	243	251	268	268	142	142	100	100	213	213	256	264	152	152	218	234
1306_CU1_M	CU	118	120	132	132	133	141	197	197	251	255	298	302	142	142	100	100	201	201	268	268	152	152	218	234
1307_CU1_M	CU	118	122	130	130	133	137	197	207	263	267	272	272	126	126	92	100	201	217	256	268	152	152	218	222
1308_CU1_M	CU	118	122	130	130	127	133	197	207	255	255	298	302	134	134	100	100	0	0	260	264	164	164	222	222
1309_CU1_M	CU	108	108	130	132	133	139	197	207	255	267	268	272	134	140	96	96	201	201	252	264	0	0	222	222
1310_CU1_M	CU	118	130	132	132	133	133	193	197	251	255	280	302	136	142	100	104	217	217	252	252	152	152	218	230
1311_CU2_M	CU	116	122	130	130	139	139	207	207	255	263	260	302	132	132	104	104	213	213	256	256	168	168	218	234
1312_CU2_M	CU	118	122	130	138	0	0	197	207	255	259	268	298	134	136	96	100	217	217	256	256	152	152	218	230
1313_CU2_M	CU	108	118	130	130	133	133	193	207	243	259	268	310	136	136	84	100	213	213	252	256	152	152	218	226
1314_CU2_M	CU	116	128	130	132	133	133	193	207	247	255	268	268	122	122	100	100	201	201	260	268	152	152	218	234
1315_CU2_M	CU	120	122	130	132	133	137	197	197	247	255	268	306	140	140	84	92	201	201	252	252	152	152	222	226
1316_CU3_M	CU	116	118	130	130	133	145	197	207	255	267	272	302	134	149	100	100	217	217	252	260	156	156	222	230
1317_CU3_M	CU	116	122	130	130	129	133	197	197	251	267	0	0	147	147	100	104	213	213	260	260	0	0	218	226
1318_CU3_M	CU	122	132	130	130	135	137	197	207	263	263	272	294	122	134	100	100	201	213	256	256	152	152	218	226
1319_CU4_M	CU	108	118	130	132	129	135	207	207	247	263	268	268	147	147	100	104	213	213	256	256	156	156	218	234
1320_CU3_M	CU	114	118	134	136	137	141	197	207	251	267	298	302	147	147	96	100	217	217	252	252	152	152	218	226
1321_CU3_M	CU	114	120	130	130	131	131	197	197	263	267	268	286	122	136	96	96	201	213	252	264	152	168	218	218
1322_CU3_M	CU	116	120	130	130	131	133	197	197	263	267	272	272	122	136	100	100	201	201	256	256	152	152	218	218
1323_CU3_M	CU	120	122	130	132	135	139	197	207	247	251	268	310	136	136	100	100	221	221	252	256	152	152	218	218
1324_CU3_M	CU	120	122	130	138	0	0	197	207	267	267	0	0	142	142	92	100	193	193	252	260	168	168	226	226
1325_CU3_M	CU	120	120	130	130	137	137	197	207	243	251	0	0	0	0	84	84	201	213	256	256	152	156	222	222
1326_CU3_M	CU	120	122	130	132	121	129	197	197	243	247	268	298	136	157	100	100	201	201	268	268	152	168	226	230
1327_CU3_M	CU	120	120	132	138	131	131	197	197	247	247	298	298	136	136	100	100	201	201	268	268	152	152	218	230
1328_CU3_M	CU	116	122	130	138	133	133	197	197	255	263	302	302	136	136	92	100	201	201	256	256	152	152	218	218
1329_CU3_M	CU	118	120	130	132	0	0	197	197	243	247	268	298	166	166	96	100	147	201	268	268	152	156	218	218
1330_CU3_M	CU	108	116	130	130	131	131	197	207	243	251	272	294	0	0	96	100	201	201	256	256	200	200	218	230
1331_CU3_M	CU	118	122	130	132	127	137	197	207	255	263	268	302	134	134	100	100	201	201	252	260	152	152	218	222
1332_CU3_M	CU	118	120	130	130	133	139	197	207	243	243	298	298	136	142	100	100	201	201	256	256	156	156	218	230
1333_CU3_M	CU	122	128	130	130	135	137	197	207	243	255	272	272	136	136	100	100	201	201	252	252	168	168	222	234
1334_CU3_M	CU	116	122	130	132	129	135	197	197	247	251	268	286	0	0	104	104	193	213	252	252	152	164	222	230
1335_CU3_M	CU	122	122	130	130	141	141	197	207	247	255	268	268	134	140	100	100	201	213	256	256	168	168	218	226
1336_CU3_M	CU	120	124	130	130	123	129	197	207	255	263	268	268	136	149	100	104	147	201	252	256	0	0	218	218
1337_CU3_M	CU	120	122	130	130	0	0	197	215	0	0	272	272	136	166	96	104	213	217	252	252	0	0	226	226
1338_CU4_M	CU	104	116	132	132	133	137	207	225	255	255	268	294	126	147	100	100	213	213	260	260	0	0	218	218
1339_CU4_M	CU	116	122	130	130	129	141	193	197	263	267	268	268	147	147	96	104	201	201	252	260	164	164	218	218
1340_CU4_M	CU	120	126	130	130	127	143	197	207	243	255	0	0	142	142	96	100	217	217	256	256	164	164	218	226
1341_CU4_M	CU	116	122	130	132	0	0	197	197	247	255	294	334	134	136	92	100	201	201	252	252	152	152	218	218
1342_CU4_M	CU	108	122	132	132	133	139	197	207	255	255	298	298	134	134	84	100	201	201	252	252	152	152	222	222
1343_CU4_M	CU	116	118	130	132	133	139	197	197	263	263	298	302	140	140	84	84	201	201	252	256	160	160	218	218
1344_CU4_M	CU	118	118	130	132	133	133	197	197	255	263	302	314	145	145	84	100	205	205	260	260	0	0	218	222
1345_CU4_M	CU	108	118	130	132	129	133	197	197	255	255	302	302	122	134	84	84	193	193	256	256	0	0	218	218
1346_CU4_M	CU	108	118	130	132	133	133	197	197	243	267	268	298	122	122	96	96	193	213	256	256	152	152	218	218
1347_CU4_M	CU	118	128	130	130	125	137	197	197	263	263	298	302	122	134	84	100	201	201	244	260	138	156	218	222
1348_CU4_M	CU	114	114	130	130	121	127	197	207	243	255	264	298	134	134	92	100	217	217	252	252	152	152	218	218
1349_CU4_M	CU	104	126	130	132	129	129	197	197	255	259	268	298	136	136	100	100	201	201	252	252	138	138	222	222
1350_CU4_M	CU	118	132	130	132	127	127	197	207	243	255	286	286	136	136	92	104	213	213	252	252	0	0	222	226
1351b_CU4_M	CU	118	120	130	130	137	151	193	197	243	243	292	302	134	134	92	100	205	205	252	256	156	156	218	218
1351_CU4_M	CU	120	120	130	132	139	139	197	197	255	263	268	268	149	149	100	104	193	201	252	256	152	152	218	226
1352_CU4_M	CU	120	120	130	132	137	137	197	197	255	267	268	268	122	149	92	92	201	201	252	260	152	152	218	218
1354_CU4_M	CU	108	120	132	132	135	141	207	207	235	235	256	256	147	166	100	100	193	193	260	260	156	156	218	230
1355_CU4_M	CU	120	120	130	132	131	131	197	197	247	247	298	298	134	134	100	100	213	213	252	256	0	0	218	230

## Sheet: All male-female pairs
Appendix 2: All possible male female pairs (5946 pairs)
All pairs of male and female trees < 105m distance. Female and Male are unique identifiers for individual trees. Distance between pairs in m and kinship (Loiselle's F) also shown
Female ID	Male ID	distance_m	Loiselle_F
0347_VM1_F	0226_VM1_M	1.02364	0.042932
0233_FP4_F	0217_FP4_M	1.09152	0.122481
0437_VM3_F	0423_VM3_M	1.13233	0.030891
0464_VM3_F	0553_VM4_M	1.25	0.133659
0711_CU3_F	0710_CU3_M	1.25	0.274549
0077_FP3_F	0078_FP3_M	2.00024	0.212883
0440_VM3_F	0432b_VM3_M	2.00098	0.032664
1106_VM1_F	0313_VM1_M	2.01556	-0.027813
0439_VM3_F	0438_VM3_M	2.29469	0.23708
0440_VM3_F	0436_VM3_M	2.32034	0.097087
0986_FF4_F	0779_FF4_M	2.42706	0.065978
0399_VM3_F	0465_VM3_M	2.46221	0.066282
0399_VM3_F	0466_VM3_M	2.63465	-0.004204
0437_VM3_F	0433_VM3_M	2.65754	-0.065358
0430_VM3_F	0453_VM3_M	2.67818	0.082166
0641_FF2_F	0660_FF2_M	2.72022	0.188664
0461_VM3_F	0382_VM3_M	2.98708	0.013245
0516_VM4_F	0520_VM4_M	3	-0.186752
0437_VM3_F	0432b_VM3_M	3.00065	-0.151053
0957_VM1_F	0945_VM1_M	3.02737	0.078221
1290_CU2_F	0513_CU2_M	3.42685	0.012111
0440_VM3_F	0433_VM3_M	3.47311	0.088206
0406_VM3_F	0403_VM3_M	3.71021	0.124413
0753_FF4_F	0756_FF4_M	3.82631	0.078042
0995_FF2_F	0994_FF2_M	3.88516	-0.030545
0434_VM3_F	0432b_VM3_M	3.9113	0.590145
0322_VM2_F	0297_VM2_M	3.96576	-0.004233
0323_VM2_F	0361_VM2_M	4.00195	0.046594
0641_FF2_F	0659_FF2_M	4.03227	-0.036309
0398_VM3_F	0382_VM3_M	4.0625	-0.007008
0398_VM3_F	0381_VM3_M	4.06971	0.154469
0434_VM3_F	0435_VM3_M	4.08169	0.0504
0234_FP4_F	0236_FP4_M	4.12311	-0.103843
0038_FP2_F	0033_FP2_M	4.20983	0.212468
0391_VM3_F	0463_VM3_M	4.30525	-0.077298
0488_CU2_F	0489_CU2_M	4.30525	-0.0875
0471_CU1_F	0467_CU1_M	4.30583	-0.013445
0206_VM1_F	0351_VM1_M	4.30948	0.055191
0434_VM3_F	0436_VM3_M	4.31748	0.160077
1261_FF4_F	0757_FF4_M	4.48783	-0.060309
0434_VM3_F	0462_VM3_M	4.57413	0.045863
0515_VM4_F	0520_VM4_M	4.625	-0.034671
0440_VM3_F	0435_VM3_M	4.64033	0.09597
0383_VM3_F	0465_VM3_M	4.64033	0.071013
1106_VM1_F	0314_VM1_M	4.65195	0.035237
0315_VM2_F	0294_VM2_M	4.65195	0.151462
0398_VM3_F	0397_VM3_M	4.71699	-0.078152
0437_VM3_F	0431b_VM3_M	4.7537	0.098216
0015_FP2_F	0045_FP2_M	4.83886	0.046007
1106_VM1_F	0311_VM1_M	4.90057	0.012799
0321_VM2_F	0297_VM2_M	5.00088	-0.087494
0461_VM3_F	0466_VM3_M	5.04704	-0.030974
0434_VM3_F	0423_VM3_M	5.20216	-0.079967
0235_FP4_F	0238_FP4_M	5.23361	0.162286
0234_FP4_F	0220_FP4_M	5.27413	-0.098515
0957_VM1_F	0946_VM1_M	5.34	-0.080013
0803_CU4_F	0807_CU4_M	5.44037	0.182028
0080_FP3_F	0078_FP3_M	5.44324	0.058188
0434_VM3_F	0433_VM3_M	5.4688	0.223552
0516_VM4_F	0517_VM4_M	5.49585	0.418575
0701_CU3_F	0710_CU3_M	5.5313	-0.120237
0383_VM3_F	0466_VM3_M	5.5917	0.104032
0383_VM3_F	0400_VM3_M	5.62087	0.030834
0440_VM3_F	1178_VM3_M	5.625	0.192785
0417_VM3_F	0400_VM3_M	5.73674	0.048788
0398_VM3_F	0460_VM3_M	5.77745	0.007579
0321_VM2_F	0295_VM2_M	5.84707	-0.00434
0440_VM3_F	0423_VM3_M	6.02347	0.098535
0206_VM1_F	0350_VM1_M	6.04669	0.169028
0346_VM1_F	0345_VM1_M	6.07771	-0.017342
0461_VM3_F	0381_VM3_M	6.08797	0.069857
1105_VM1_F	0326_VM1_M	6.13933	0.176686
0437_VM3_F	0462_VM3_M	6.26529	0.028326
0032_FP2_F	0046_FP2_M	6.29552	0.080258
0582_FF1_F	1001_FF1_M	6.306	0.027561
0995_FF2_F	0996_FF2_M	6.32949	0.085066
0206_VM1_F	0352_VM1_M	6.34749	0.402834
0437_VM3_F	0436_VM3_M	6.35484	0.261443
0223_VM1_F	0224_VM1_M	6.375	0.322692
0213_FP4_F	0214_FP4_M	6.38633	0.23664
0391_VM3_F	0397_VM3_M	6.52429	-0.057686
0799_CU4_F	1340_CU4_M	6.54909	0.228582
1081_VM4_F	0578_VM4_M	6.57439	0.209519
0712_CU3_F	0710_CU3_M	6.61329	0.051009
0461_VM3_F	0460_VM3_M	6.80882	-0.003349
0080_FP3_F	0079_FP3_M	6.80882	0.045828
0074_FP3_F	0076_FP3_M	6.85366	-0.097034
0799_CU4_F	0815_CU4_M	6.94622	0.12507
0225_VM1_F	0348_VM1_M	6.96085	0.263274
0464_VM3_F	0554_VM4_M	7	-0.089826
1133_FF2_F	1134_FF2_M	7.00506	0.126787
0993_FF2_F	1240_FF2_M	7.00565	-0.076866
0461_VM3_F	0465_VM3_M	7.05448	-0.020119
0398_VM3_F	0403_VM3_M	7.1305	0.082875
0391_VM3_F	0403_VM3_M	7.13985	0.144052
0406_VM3_F	0397_VM3_M	7.16384	0.204606
0515_VM4_F	0517_VM4_M	7.19006	0.228976
0819_CU4_F	1340_CU4_M	7.2111	0.068405
0430_VM3_F	0431b_VM3_M	7.21544	0.178813
0957_VM1_F	0959_VM1_M	7.2188	0.136388
0321_VM2_F	0296_VM2_M	7.25	-0.032333
0992_FF2_F	1240_FF2_M	7.28877	0.132131
0317_VM2_F	0356_VM2_M	7.31544	0.011304
0516_VM4_F	0553_VM4_M	7.38902	0.43523
0038_FP2_F	0046_FP2_M	7.40205	0.01831
0437_VM3_F	0435_VM3_M	7.51882	0.153473
0437_VM3_F	1178_VM3_M	7.526	0.250289
0032_FP2_F	0033_FP2_M	7.526	0.147025
1290_CU2_F	0512_CU2_M	7.61127	-0.047282
0819_CU4_F	0815_CU4_M	7.73082	0.109935
0323_VM2_F	0367_VM2_M	7.84519	0.010839
0399_VM3_F	0400_VM3_M	7.87624	-0.000347
0417_VM3_F	0403_VM3_M	8.00024	0.035336
0323_VM2_F	0358_VM2_M	8.01372	0.24842
0417_VM3_F	0466_VM3_M	8.01975	0.05556
1290_CU2_F	0514_CU2_M	8.02688	0.246284
0685_FF2_F	0687_FF2_M	8.03222	-0.063598
0398_VM3_F	0466_VM3_M	8.0662	0.102277
0315_VM2_F	0247_VM2_M	8.08765	-0.062635
0347_VM1_F	0344_VM1_M	8.11658	0.021338
0461_VM3_F	0397_VM3_M	8.17302	0.239756
0216_FP4_F	0228_FP4_M	8.19394	0.338264
0237_FP4_F	0238_FP4_M	8.21679	0.115055
0440_VM3_F	0431b_VM3_M	8.22178	0.003918
0437_VM3_F	0453_VM3_M	8.23819	0.030912
0488_CU2_F	0502_CU2_M	8.23824	0.123049
0430_VM3_F	0423_VM3_M	8.25386	0.086062
0219_FP4_F	0231_FP4_M	8.28025	-0.105414
1131_FF2_F	1134_FF2_M	8.31038	0.088745
1128_FF2_F	1127_FF2_M	8.33857	-0.08703
0080_FP3_F	0075_FP3_M	8.40998	0.093741
1289_CU2_F	0514_CU2_M	8.48551	0.11323
0792_CU4_F	0815_CU4_M	8.50737	-0.063921
1106_VM1_F	0308_VM1_M	8.52763	-0.039497
0700_CU3_F	0710_CU3_M	8.5313	0.013683
0077_FP3_F	0075_FP3_M	8.66589	0.150218
0213_FP4_F	0215_FP4_M	8.6713	0.067608
1081_VM4_F	0567_VM4_M	8.69367	0.003156
0412_VM3_F	0403_VM3_M	8.6941	0.177794
0464_VM3_F	0520_VM4_M	8.75736	0.033416
1272_FP1_F	0289_FP1_M	8.80654	0.02126
0992_FF2_F	1239_FF2_M	8.80654	0.102293
0417_VM3_F	0465_VM3_M	8.80696	0.022541
0237_FP4_F	0239_FP4_M	8.86056	0.097657
0434_VM3_F	0431b_VM3_M	8.97228	-0.012642
0799_CU4_F	1339_CU4_M	9	0.135116
0515_VM4_F	0553_VM4_M	9.00542	0.072201
1082_VM4_F	0571_VM4_M	9.04424	-0.001701
0717_CU3_F	0710_CU3_M	9.0589	0.094471
0439_VM3_F	0443_VM3_M	9.09863	-0.065322
0819_CU4_F	1339_CU4_M	9.10443	-0.020262
0792_CU4_F	1340_CU4_M	9.14853	0.000805
1289_CU2_F	0513_CU2_M	9.15854	0.155509
0780_FF4_F	0779_FF4_M	9.16856	-0.23759
0440_VM3_F	0462_VM3_M	9.17899	-0.029178
0323_VM2_F	0318_VM2_M	9.25	0.042468
0001_FP1_F	0211_FP1_M	9.25	-0.119049
0083_FP4_F	0232_FP4_M	9.28057	-0.021122
0792_CU4_F	0807_CU4_M	9.30016	-0.048775
1081_VM4_F	0573_VM4_M	9.30138	0.065844
0213_FP4_F	0227_FP4_M	9.30189	0.083953
0026_FP2_F	0045_FP2_M	9.33244	0.017721
0793_CU4_F	0815_CU4_M	9.33869	0.009608
0206_VM1_F	0349_VM1_M	9.375	0.003535
0323_VM2_F	0366_VM2_M	9.459	0.02799
0582_FF1_F	1000_FF1_M	9.459	0.09841
1272_FP1_F	0290_FP1_M	9.57577	-0.023597
0488_CU2_F	0467_CU1_M	9.60106	-0.002582
0399_VM3_F	0382_VM3_M	9.62056	-0.023033
0793_CU4_F	0807_CU4_M	9.6453	0.009539
1081_VM4_F	0577_VM4_M	9.65945	0.16945
1106_VM1_F	0324_VM1_M	9.72723	0.146241
0417_VM3_F	0397_VM3_M	9.81114	0.001588
0434_VM3_F	1178_VM3_M	9.81359	0.026605
0233_FP4_F	0214_FP4_M	9.906	-0.066007
1080_VM4_F	0520_VM4_M	9.9255	0.043358
0515_VM4_F	0554_VM4_M	9.96263	0.026816
0001_FP1_F	0284_FP1_M	10.004	0.014263
0323_VM2_F	0365_VM2_M	10.0049	0.223117
0793_CU4_F	1340_CU4_M	10.025	0.042903
0398_VM3_F	0465_VM3_M	10.0355	0.142612
0219_FP4_F	0232_FP4_M	10.0518	0.196917
0225_VM1_F	0222_VM1_M	10.1003	0.043472
0028_FP2_F	0043_FP2_M	10.1049	0.077469
0234_FP4_F	0218_FP4_M	10.1073	-0.037011
1080_VM4_F	0517_VM4_M	10.1255	0.084995
0461_VM3_F	0403_VM3_M	10.1506	0.025676
0780_FF4_F	0756_FF4_M	10.152	0.053829
0077_FP3_F	0079_FP3_M	10.1743	0.060182
0234_FP4_F	0238_FP4_M	10.2287	-0.005213
0430_VM3_F	0463_VM3_M	10.2771	0.08109
1137_FF2_F	0661_FF2_M	10.2908	0.100305
0346_VM1_F	0344_VM1_M	10.3279	0.136311
0990_FF2_F	0991_FF2_M	10.3468	0.094974
0993_FF2_F	1239_FF2_M	10.3739	-0.065577
0237_FP4_F	0220_FP4_M	10.3789	0.149778
0737_FF3_F	0732_FF3_M	10.4127	0.152191
0644_FF2_F	1127_FF2_M	10.4403	0.104029
0391_VM3_F	0381_VM3_M	10.4898	0.155964
0819_CU4_F	0834_CU4_M	10.5313	0.025361
0753_FF4_F	0755_FF4_M	10.5423	0.009337
0412_VM3_F	0463_VM3_M	10.566	0.001494
1105_VM1_F	0325_VM1_M	10.5845	0.282148
1129_FF2_F	1127_FF2_M	10.687	-0.058753
1131_FF2_F	1132_FF2_M	10.7703	-0.184214
0406_VM3_F	0463_VM3_M	10.8912	-0.025047
0412_VM3_F	0397_VM3_M	10.9209	-0.154871
0028_FP2_F	0042_FP2_M	10.9446	0.040339
0803_CU4_F	0815_CU4_M	11	0.201733
0430_VM3_F	0462_VM3_M	11.0114	0.066366
1082_VM4_F	0568_VM4_M	11.0255	0.054381
0430_VM3_F	0433_VM3_M	11.03	0.043822
0803_CU4_F	1340_CU4_M	11.0347	0.167899
0471_CU1_F	0502_CU2_M	11.0518	0.142339
0417_VM3_F	0382_VM3_M	11.0902	-0.042626
0803_CU4_F	0834_CU4_M	11.0903	-0.120274
0408_VM3_F	0403_VM3_M	11.1524	0.235275
0225_VM1_F	0226_VM1_M	11.2226	0.392247
0488_CU2_F	0511_CU2_M	11.2633	0.111331
0216_FP4_F	0231_FP4_M	11.3033	0.055264
0799_CU4_F	0834_CU4_M	11.3065	0.029194
1106_VM1_F	0310_VM1_M	11.3415	0.015539
1106_VM1_F	0312_VM1_M	11.3936	0.02213
1020_FF1_F	1021_FF1_M	11.3936	0.070221
0464_VM3_F	0552_VM4_M	11.4209	0.080343
0083_FP4_F	0231_FP4_M	11.45	0.170229
0642_FF2_F	0660_FF2_M	11.4596	0.017648
0219_FP4_F	0217_FP4_M	11.5143	-0.004176
0799_CU4_F	0807_CU4_M	11.5178	0.297425
0464_VM3_F	0517_VM4_M	11.5823	0.178461
1082_VM4_F	0570_VM4_M	11.5917	0.033755
1081_VM4_F	0575_VM4_M	11.6297	0.063579
0216_FP4_F	0227_FP4_M	11.6297	0.015317
0235_FP4_F	0220_FP4_M	11.6352	-0.106633
0237_FP4_F	0243_FP4_M	11.6419	0.023008
0516_VM4_F	0554_VM4_M	11.6862	-0.057781
0582_FF1_F	0998_FF1_M	11.699	0.041613
0787_CU4_F	0815_CU4_M	11.7302	0.115482
0782_CU4_F	0836_CU4_M	11.7813	0.128284
0430_VM3_F	0454_VM3_M	11.8099	0.035537
0346_VM1_F	0343_VM1_M	11.85	-0.051507
0219_FP4_F	0215_FP4_M	11.9152	-0.06454
0234_FP4_F	0243_FP4_M	12.008	0.031014
0074_FP3_F	0073_FP2_M	12.0319	-0.017525
1082_VM4_F	0569_VM4_M	12.0534	0.021526
0430_VM3_F	0455_VM3_M	12.0546	0.048971
0995_FF2_F	1130_FF2_M	12.0624	-0.037066
0398_VM3_F	0463_VM3_M	12.0649	-0.00628
0434_VM3_F	0453_VM3_M	12.0832	-0.042008
0417_VM3_F	0381_VM3_M	12.1588	-0.064037
0828_CU4_F	0839_CU4_M	12.2054	-0.008063
0391_VM3_F	0460_VM3_M	12.2066	0.064597
0219_FP4_F	0228_FP4_M	12.2296	-0.087941
0464_VM3_F	0465_VM3_M	12.254	-0.030428
0430_VM3_F	0432b_VM3_M	12.2577	0.0489
0038_FP2_F	0048_FP2_M	12.2787	0.053242
0233_FP4_F	0215_FP4_M	12.3252	0.241653
0819_CU4_F	0807_CU4_M	12.4224	-0.038869
0018_FP2_F	0033_FP2_M	12.4431	0.064085
0237_FP4_F	0236_FP4_M	12.4478	0.149778
0721_CU3_F	0710_CU3_M	12.4739	-0.058536
0406_VM3_F	0381_VM3_M	12.5047	0.196007
0074_FP3_F	0075_FP3_M	12.5088	-0.112149
0819_CU4_F	1338_CU4_M	12.5399	0.015886
0383_VM3_F	0382_VM3_M	12.5754	0.005846
0439_VM3_F	0441_VM3_M	12.5754	-0.048199
0516_VM4_F	0465_VM3_M	12.5754	0.094712
0787_CU4_F	1340_CU4_M	12.6022	0.192478
0995_FF2_F	1127_FF2_M	12.6392	0.146792
0233_FP4_F	0218_FP4_M	12.6491	-0.033952
1081_VM4_F	0517_VM4_M	12.659	-0.128342
0399_VM3_F	0381_VM3_M	12.6994	0.259055
1105_VM1_F	0327_VM1_M	12.72	0.236146
0216_FP4_F	0215_FP4_M	12.7332	-0.078059
0440_VM3_F	0453_VM3_M	12.762	0.094019
0077_FP3_F	0076_FP3_M	12.7928	0.165333
0213_FP4_F	0228_FP4_M	12.8021	0.10991
1136_FF2_F	1135_FF2_M	12.8806	-0.180385
1106_VM1_F	0309_VM1_M	12.9175	0.004575
1080_VM4_F	0567_VM4_M	12.9375	0.063458
0700_CU3_F	0694_CU3_M	12.9756	0.06635
0461_VM3_F	0400_VM3_M	12.9857	-0.026862
0582_FF1_F	0999_FF1_M	13.0069	0.018068
0803_CU4_F	0814_CU4_M	13.0122	-0.053834
0399_VM3_F	0403_VM3_M	13.0242	-0.053759
0464_VM3_F	0466_VM3_M	13.0384	0.080001
0399_VM3_F	0397_VM3_M	13.0459	0.026434
1133_FF2_F	1132_FF2_M	13.0693	-0.01634
0516_VM4_F	0567_VM4_M	13.0721	0.05286
1082_VM4_F	0574_VM4_M	13.0863	0.01456
0721_CU3_F	0726_CU3_M	13.0946	-0.085463
0792_CU4_F	1339_CU4_M	13.1089	-0.170528
1105_VM1_F	0328_VM1_M	13.1301	0.232452
0030_FP2_F	0042_FP2_M	13.1839	0.194845
1081_VM4_F	0572_VM4_M	13.2088	-0.103312
0347_VM1_F	0222_VM1_M	13.2137	0.061835
0015_FP2_F	0047_FP2_M	13.2663	-0.069386
0803_CU4_F	0811_CU4_M	13.3083	0.005632
0030_FP2_F	0041_FP2_M	13.3135	0.20071
0028_FP2_F	0029_FP2_M	13.3911	0.038546
0219_FP4_F	0218_FP4_M	13.4077	-0.070185
0235_FP4_F	0217_FP4_M	13.4154	-0.017243
0347_VM1_F	0350_VM1_M	13.4522	0.13009
0219_FP4_F	0227_FP4_M	13.5283	-0.122864
0030_FP2_F	0043_FP2_M	13.5698	-0.030231
0399_VM3_F	0460_VM3_M	13.5736	0.082012
0398_VM3_F	0400_VM3_M	13.6009	0.075982
0074_FP3_F	0273_FP3_M	13.7774	0.06411
0216_FP4_F	0232_FP4_M	13.7789	0.40391
0235_FP4_F	0236_FP4_M	13.781	-0.141811
0028_FP2_F	0041_FP2_M	13.8087	0.106951
0417_VM3_F	0460_VM3_M	13.8809	0.088042
0234_FP4_F	0242_FP4_M	13.9014	0.123087
0799_CU4_F	1338_CU4_M	13.911	0.197448
0793_CU4_F	1339_CU4_M	13.9483	-0.081986
0488_CU2_F	0505_CU2_M	13.95	0.027579
1022_FF1_F	0603_FF1_M	14.0078	-0.050789
0206_VM1_F	0222_VM1_M	14.0089	0.127036
0347_VM1_F	0345_VM1_M	14.0124	0.073185
0471_CU1_F	0489_CU2_M	14.0557	0.082553
0347_VM1_F	0348_VM1_M	14.0859	0.104393
0225_VM1_F	0912_VM1_M	14.098	0.408917
0516_VM4_F	0466_VM3_M	14.1179	-0.039521
0515_VM4_F	0567_VM4_M	14.1632	-0.013242
0206_VM1_F	0353_VM1_M	14.1732	0.259927
0322_VM2_F	0295_VM2_M	14.2022	-0.038706
0391_VM3_F	0382_VM3_M	14.2127	0.303746
0225_VM1_F	0344_VM1_M	14.2176	0.064975
1080_VM4_F	0566_VM4_M	14.2205	0.078671
1105_VM1_F	0353_VM1_M	14.235	-0.018201
0383_VM3_F	0403_VM3_M	14.2736	0.150234
0430_VM3_F	1178_VM3_M	14.331	0.264798
0782_CU4_F	0835_CU4_M	14.3786	-0.082267
0322_VM2_F	0358_VM2_M	14.3876	0.037793
0803_CU4_F	1339_CU4_M	14.4309	0.230788
0787_CU4_F	0836_CU4_M	14.4315	0.204275
0515_VM4_F	0565_VM4_M	14.4721	-0.028004
0408_VM3_F	0397_VM3_M	14.5001	0.164706
0799_CU4_F	0836_CU4_M	14.5347	0.18295
0032_FP2_F	0048_FP2_M	14.5539	0.047664
0234_FP4_F	0239_FP4_M	14.5602	0.113459
0782_CU4_F	0815_CU4_M	14.5786	0.10754
0989_FF2_F	0660_FF2_M	14.6235	0.168863
1106_VM1_F	0352_VM1_M	14.6277	-0.057041
0406_VM3_F	0460_VM3_M	14.6682	-0.192103
0582_FF1_F	0911_FF1_M	14.7247	0.084639
0317_VM2_F	0358_VM2_M	14.7344	-0.090212
0213_FP4_F	0217_FP4_M	14.7512	0.078498
0347_VM1_F	0349_VM1_M	14.7526	-0.001362
0780_FF4_F	0755_FF4_M	14.7963	-0.054146
0406_VM3_F	0382_VM3_M	14.8018	0.034529
1106_VM1_F	0349_VM1_M	14.8071	-0.047513
0986_FF4_F	0833_FF4_M	14.8071	0.068075
1080_VM4_F	0573_VM4_M	14.8377	0.150046
0018_FP2_F	0045_FP2_M	14.8429	0.211119
0347_VM1_F	0912_VM1_M	14.8513	0.096965
0515_VM4_F	0566_VM4_M	14.8683	-0.028004
1289_CU2_F	0512_CU2_M	14.9295	0.159897
1080_VM4_F	0565_VM4_M	14.9302	0.078671
0803_CU4_F	0809_CU4_M	14.963	-0.041448
0819_CU4_F	0836_CU4_M	14.963	0.087877
0993_FF2_F	0991_FF2_M	15.0016	-0.017263
0406_VM3_F	0400_VM3_M	15.0047	0.207978
0032_FP2_F	0047_FP2_M	15.0397	-0.03088
0399_VM3_F	0553_VM4_M	15.0428	0.079606
0383_VM3_F	0397_VM3_M	15.0469	0.083273
0799_CU4_F	0835_CU4_M	15.0601	0.135116
0074_FP3_F	0277_FP3_M	15.0625	0.048719
1080_VM4_F	0572_VM4_M	15.0684	-0.062542
0080_FP3_F	0076_FP3_M	15.0687	-0.003714
0792_CU4_F	0836_CU4_M	15.0878	0.064756
0642_FF2_F	0659_FF2_M	15.0943	0.08519
1105_VM1_F	0324_VM1_M	15.1017	0.100076
0323_VM2_F	0364_VM2_M	15.1091	0.125269
0430_VM3_F	0460_VM3_M	15.1542	-0.013615
0317_VM2_F	0297_VM2_M	15.158	0.261249
1082_VM4_F	0576_VM4_M	15.1587	-0.070199
0992_FF2_F	0991_FF2_M	15.2121	0.182695
1080_VM4_F	0576_VM4_M	15.226	-0.033318
0322_VM2_F	0296_VM2_M	15.2317	0.049083
0237_FP4_F	0244_FP4_M	15.2389	-0.020992
0819_CU4_F	0835_CU4_M	15.2444	-0.020262
0225_VM1_F	0349_VM1_M	15.2472	-0.05786
0461_VM3_F	0463_VM3_M	15.291	-0.005082
1081_VM4_F	0520_VM4_M	15.313	0.208045
0782_CU4_F	1340_CU4_M	15.3176	0.107472
1261_FF4_F	0755_FF4_M	15.3736	-0.149776
0233_FP4_F	0227_FP4_M	15.3819	-0.057975
0346_VM1_F	0226_VM1_M	15.4034	-0.02301
0383_VM3_F	0381_VM3_M	15.4091	0.117287
0391_VM3_F	0462_VM3_M	15.4392	0.01649
1081_VM4_F	0576_VM4_M	15.4642	0.172438
0234_FP4_F	0240_FP4_M	15.4687	0.190062
0819_CU4_F	0811_CU4_M	15.5003	0.025955
0793_CU4_F	0836_CU4_M	15.5423	-0.062408
0018_FP2_F	0046_FP2_M	15.5665	-0.045834
1272_FP1_F	0288_FP1_M	15.597	0.107927
1082_VM4_F	0949_VM4_M	15.6005	-0.048081
0461_VM3_F	0553_VM4_M	15.6006	-0.057164
0430_VM3_F	0381_VM3_M	15.6163	0.123883
0461_VM3_F	0459_VM3_M	15.7054	0.028458
0408_VM3_F	0463_VM3_M	15.7054	-0.034795
0787_CU4_F	1339_CU4_M	15.7054	0.005679
0430_VM3_F	0436_VM3_M	15.7061	0.062178
0995_FF2_F	1132_FF2_M	15.7263	0.064969
0028_FP2_F	0031_FP2_M	15.7834	0.075769
0440_VM3_F	1176_VM3_M	15.8	-0.114775
0701_CU3_F	0694_CU3_M	15.8565	-0.091883
1020_FF1_F	0638_FF1_M	15.8687	-0.030457
0799_CU4_F	0811_CU4_M	15.9026	0.060723
0015_FP2_F	0046_FP2_M	15.93	0.040565
0027_FP2_F	0040_FP2_M	15.9568	0.104339
0412_VM3_F	0381_VM3_M	15.9888	0.111634
0233_FP4_F	0238_FP4_M	16.0078	-0.013724
0317_VM2_F	0247_VM2_M	16.011	0.146582
0957_VM1_F	0958_VM1_M	16.0256	0.284176
0030_FP2_F	0040_FP2_M	16.0312	-0.104109
0223_VM1_F	0348_VM1_M	16.0352	-0.067029
0753_FF4_F	0779_FF4_M	16.0395	0.331884
0437_VM3_F	0463_VM3_M	16.0756	0.060056
0346_VM1_F	0912_VM1_M	16.1209	0.061175
0787_CU4_F	0807_CU4_M	16.1245	0.167987
0464_VM3_F	0382_VM3_M	16.1713	0.211935
1022_FF1_F	0602_FF1_M	16.1753	0.122569
0206_VM1_F	0226_VM1_M	16.1869	0.047828
0986_FF4_F	0830_FF4_M	16.3031	-0.081108
0317_VM2_F	0366_VM2_M	16.3144	0.046154
0644_FF2_F	0991_FF2_M	16.3946	0.039499
0753_FF4_F	0832_FF4_M	16.4012	0.009619
0383_VM3_F	0460_VM3_M	16.4436	0.003662
0077_FP3_F	0277_FP3_M	16.4552	-0.106919
0516_VM4_F	0573_VM4_M	16.46	0.065703
0782_CU4_F	1339_CU4_M	16.465	-0.082267
0828_CU4_F	0841_CU4_M	16.4875	-0.061738
0989_FF2_F	0661_FF2_M	16.5005	0.073577
0030_FP2_F	0039_FP2_M	16.5043	0.041177
0430_VM3_F	0435_VM3_M	16.5928	0.071203
0644_FF2_F	0994_FF2_M	16.6208	0.069511
1106_VM1_F	0351_VM1_M	16.6696	0.094601
1080_VM4_F	0554_VM4_M	16.6725	0.040726
0989_FF2_F	1127_FF2_M	16.6947	0.127467
0347_VM1_F	0351_VM1_M	16.723	-0.100468
0464_VM3_F	0459_VM3_M	16.7262	0.063209
0383_VM3_F	0553_VM4_M	16.7398	0.001011
1106_VM1_F	0222_VM1_M	16.7449	-0.104927
0206_VM1_F	0314_VM1_M	16.7798	0.056133
0225_VM1_F	0350_VM1_M	16.7845	0.075683
0439_VM3_F	1162_VM3_M	16.7845	0.094925
0406_VM3_F	0466_VM3_M	16.7896	0.023205
0030_FP2_F	0029_FP2_M	16.7947	-0.09993
1136_FF2_F	0661_FF2_M	16.7958	-0.087506
0803_CU4_F	0841_CU4_M	16.8008	0.12188
0780_FF4_F	0830_FF4_M	16.838	0.089222
0225_VM1_F	0934_VM1_M	16.8506	0.069376
0753_FF4_F	0830_FF4_M	16.8526	0.209953
1081_VM4_F	0574_VM4_M	16.8552	-0.029295
0235_FP4_F	0218_FP4_M	16.8898	0.119962
0488_CU2_F	0512_CU2_M	16.9088	0.012448
0398_VM3_F	0459_VM3_M	16.9358	0.02518
0430_VM3_F	0397_VM3_M	16.9718	0.197344
1290_CU2_F	0489_CU2_M	16.9808	0.06564
0488_CU2_F	0513_CU2_M	17.0014	-0.056743
1080_VM4_F	0574_VM4_M	17.0056	0.002269
0233_FP4_F	0228_FP4_M	17.0083	0.06847
1082_VM4_F	0572_VM4_M	17.0372	-0.006678
1129_FF2_F	0996_FF2_M	17.0555	0.180512
1080_VM4_F	0553_VM4_M	17.0717	-0.037314
0787_CU4_F	0835_CU4_M	17.0778	0.005679
1129_FF2_F	1134_FF2_M	17.0781	0.138915
0383_VM3_F	0520_VM4_M	17.0814	0.085882
0792_CU4_F	0835_CU4_M	17.089	-0.170528
0434_VM3_F	0463_VM3_M	17.1247	-0.043017
0383_VM3_F	0575_VM4_M	17.125	0.233993
1137_FF2_F	1135_FF2_M	17.1298	0.046008
0383_VM3_F	0517_VM4_M	17.1323	0.024546
0399_VM3_F	0520_VM4_M	17.1323	-0.020637
0391_VM3_F	0453_VM3_M	17.1538	-0.012599
0235_FP4_F	0214_FP4_M	17.1547	-0.009864
1081_VM4_F	0570_VM4_M	17.1874	0.209549
0515_VM4_F	0573_VM4_M	17.2451	-0.03041
1081_VM4_F	0400_VM3_M	17.2466	-0.139292
0439_VM3_F	0442_VM3_M	17.2603	-0.012676
1106_VM1_F	0350_VM1_M	17.4396	-0.057332
0989_FF2_F	0659_FF2_M	17.4396	0.001095
0737_FF3_F	0733_FF3_M	17.45	-0.037147
0223_VM1_F	0312_VM1_M	17.4869	0.291752
0588_FF1_F	0911_FF1_M	17.5262	-0.123657
0828_CU4_F	0840_CU4_M	17.5442	0.059568
0516_VM4_F	0552_VM4_M	17.5564	-0.00055
0077_FP3_F	0275_FP3_M	17.5734	-0.092174
1022_FF1_F	1021_FF1_M	17.5935	0.003327
0461_VM3_F	0552_VM4_M	17.6012	-0.03061
1080_VM4_F	0569_VM4_M	17.6261	0.177522
1136_FF2_F	1127_FF2_M	17.631	0.06075
0793_CU4_F	0835_CU4_M	17.6557	-0.081986
0986_FF4_F	0756_FF4_M	17.6852	0.096145
0399_VM3_F	0517_VM4_M	17.7106	0.139372
0321_VM2_F	0247_VM2_M	17.717	-0.200655
0346_VM1_F	0342_VM1_M	17.7489	-0.062285
0346_VM1_F	0340_VM1_M	17.7553	0.083674
0417_VM3_F	0463_VM3_M	17.7648	0.058314
0957_VM1_F	0960_VM1_M	17.7768	0.14821
1131_FF2_F	0996_FF2_M	17.83	-0.084318
1081_VM4_F	0568_VM4_M	17.8484	0.006992
0515_VM4_F	0465_VM3_M	17.8623	-0.01934
0234_FP4_F	0241_FP4_M	17.87	0.122129
0032_FP2_F	0045_FP2_M	17.8785	0.010749
1082_VM4_F	0950_VM4_M	17.8885	-0.166511
0464_VM3_F	0565_VM4_M	17.9234	-0.04141
0083_FP4_F	1202_FP4_M	17.9244	0.042837
0026_FP2_F	0029_FP2_M	17.9498	0.04784
0323_VM2_F	0359_VM2_M	17.9698	0.025464
0412_VM3_F	0460_VM3_M	17.981	-0.068417
0753_FF4_F	0831_FF4_M	17.9901	0.019207
0206_VM1_F	0348_VM1_M	18.0069	-0.01132
0515_VM4_F	0552_VM4_M	18.0174	-0.02983
0234_FP4_F	0217_FP4_M	18.08	0.020656
1273_FP1_F	1275_FP1_M	18.1342	-0.010387
0828_CU4_F	0814_CU4_M	18.144	-0.002331
0412_VM3_F	0462_VM3_M	18.15	-0.058043
0430_VM3_F	0456_VM3_M	18.1526	0.014994
1080_VM4_F	0562_VM4_M	18.1539	-0.007685
0346_VM1_F	1108_VM1_M	18.2403	-0.018306
0439_VM3_F	0448_VM3_M	18.2637	0.001069
0406_VM3_F	0465_VM3_M	18.2741	0.123844
1133_FF2_F	0996_FF2_M	18.3278	0.047775
1129_FF2_F	1132_FF2_M	18.3457	0.176703
0038_FP2_F	0047_FP2_M	18.358	0.034563
0803_CU4_F	1338_CU4_M	18.3818	0.161058
0828_CU4_F	0809_CU4_M	18.3848	0.010056
0642_FF2_F	0991_FF2_M	18.4058	0.001401
1081_VM4_F	0465_VM3_M	18.4449	-0.109506
1290_CU2_F	0511_CU2_M	18.4512	0.116432
0799_CU4_F	0814_CU4_M	18.4527	0.091715
0001_FP1_F	0303_FP1_M	18.4666	0.017779
0219_FP4_F	0214_FP4_M	18.4709	0.062873
0015_FP2_F	0044_FP2_M	18.4715	-0.089091
0027_FP2_F	0033_FP2_M	18.5248	0.130948
0235_FP4_F	0239_FP4_M	18.5601	0.102544
0223_VM1_F	0936_VM1_M	18.6037	0.023881
1106_VM1_F	0348_VM1_M	18.6183	0.088395
0439_VM3_F	1174_VM3_M	18.6183	0.032077
0398_VM3_F	0454_VM3_M	18.6829	0.179978
0792_CU4_F	0834_CU4_M	18.6853	0.083838
0322_VM2_F	0356_VM2_M	18.7632	-0.071809
0588_FF1_F	1001_FF1_M	18.7886	-0.037729
0643_FF2_F	0684_FF2_M	18.7975	-0.008226
0819_CU4_F	0814_CU4_M	18.8034	-0.033511
0792_CU4_F	0814_CU4_M	18.8124	0.045648
0437_VM3_F	1176_VM3_M	18.8319	-0.087424
0430_VM3_F	0457_VM3_M	18.8551	-0.079617
0471_CU1_F	0505_CU2_M	18.8771	0.318242
1128_FF2_F	0996_FF2_M	18.8772	0.094158
1272_FP1_F	0300_FP1_M	18.8866	0.009808
1105_VM1_F	0314_VM1_M	18.9098	0.07953
0990_FF2_F	0660_FF2_M	18.9098	-0.051139
0030_FP2_F	0031_FP2_M	18.9275	-0.031748
0391_VM3_F	0423_VM3_M	18.9345	0.052595
0398_VM3_F	0553_VM4_M	18.9568	0.005173
0391_VM3_F	0466_VM3_M	19.0035	0.10089
0803_CU4_F	0836_CU4_M	19.0043	0.127859
0792_CU4_F	0809_CU4_M	19.0148	0.075081
0347_VM1_F	0352_VM1_M	19.0223	-0.007468
0412_VM3_F	0382_VM3_M	19.0576	-0.066233
1137_FF2_F	1127_FF2_M	19.0641	0.063859
0028_FP2_F	0040_FP2_M	19.0811	-0.002396
0235_FP4_F	0243_FP4_M	19.0838	0.226742
0235_FP4_F	0245_FP4_M	19.0923	-0.106751
0793_CU4_F	0809_CU4_M	19.0923	-0.05159
0464_VM3_F	0566_VM4_M	19.1087	-0.04141
0461_VM3_F	0454_VM3_M	19.1508	0.013657
1133_FF2_F	1135_FF2_M	19.1679	0.22817
0793_CU4_F	0814_CU4_M	19.1697	0.161784
0464_VM3_F	0567_VM4_M	19.2065	-0.036942
0737_FF3_F	0740_FF3_M	19.2208	0.002141
0515_VM4_F	0466_VM3_M	19.2485	-0.062341
0430_VM3_F	0382_VM3_M	19.2604	-0.029167
0515_VM4_F	0572_VM4_M	19.2681	-0.064178
1105_VM1_F	0329_VM1_M	19.2934	-0.034821
0464_VM3_F	0460_VM3_M	19.3474	0.19637
0233_FP4_F	0220_FP4_M	19.3474	-0.07656
0408_VM3_F	0400_VM3_M	19.3936	0.017314
0321_VM2_F	0294_VM2_M	19.4053	-0.056241
1129_FF2_F	1135_FF2_M	19.4137	0.196778
0643_FF2_F	0660_FF2_M	19.4288	0.0448
0437_VM3_F	0455_VM3_M	19.4703	0.240997
0516_VM4_F	0565_VM4_M	19.4777	0.002844
0516_VM4_F	0572_VM4_M	19.488	0.050448
0516_VM4_F	0382_VM3_M	19.5329	0.066236
1136_FF2_F	1134_FF2_M	19.5464	0.149381
0027_FP2_F	0045_FP2_M	19.5606	-0.042467
0464_VM3_F	0564_VM4_M	19.6059	0.212486
0439_VM3_F	0452_VM3_M	19.6261	0.191734
0430_VM3_F	0459_VM3_M	19.6287	0.050338
0793_CU4_F	0834_CU4_M	19.6787	0.136793
1128_FF2_F	0661_FF2_M	19.7271	0.087046
0015_FP2_F	0033_FP2_M	19.776	0.058267
0721_CU3_F	0724_CU3_M	19.7868	-0.134478
0038_FP2_F	0053_FP2_M	19.7875	-0.115274
0408_VM3_F	0381_VM3_M	19.8283	0.306869
0028_FP2_F	0039_FP2_M	19.8979	-0.053794
0417_VM3_F	0575_VM4_M	19.9322	-0.046386
0398_VM3_F	0552_VM4_M	19.9845	0.10262
0223_VM1_F	0222_VM1_M	20.0001	0.10148
0986_FF4_F	0778_FF4_M	20.0004	0.103142
1080_VM4_F	0568_VM4_M	20.0153	-0.154297
0018_FP2_F	0047_FP2_M	20.0205	-0.053515
0317_VM2_F	0294_VM2_M	20.0792	0.029001
0516_VM4_F	0566_VM4_M	20.1037	0.002844
0803_CU4_F	0835_CU4_M	20.1159	0.230788
0027_FP2_F	0029_FP2_M	20.1186	-0.08489
0216_FP4_F	0217_FP4_M	20.1322	-0.098981
0412_VM3_F	0400_VM3_M	20.1442	-0.107671
0399_VM3_F	0575_VM4_M	20.1582	0.054785
0430_VM3_F	0403_VM3_M	20.2223	0.111848
0464_VM3_F	0381_VM3_M	20.252	-0.199486
0027_FP2_F	0039_FP2_M	20.2593	0.102157
0780_FF4_F	0833_FF4_M	20.2643	0.021767
0515_VM4_F	0576_VM4_M	20.2655	0.245761
0721_CU3_F	0725_CU3_M	20.3166	0.052333
0516_VM4_F	0400_VM3_M	20.3187	-0.079717
0233_FP4_F	0236_FP4_M	20.3678	-0.049268
1106_VM1_F	0958_VM1_M	20.3699	0.041412
1081_VM4_F	0466_VM3_M	20.3699	0.053141
0437_VM3_F	0454_VM3_M	20.3853	0.155857
0391_VM3_F	0400_VM3_M	20.4273	0.027982
0237_FP4_F	0242_FP4_M	20.4308	0.112552
0391_VM3_F	0431b_VM3_M	20.4545	0.039143
0026_FP2_F	0047_FP2_M	20.4613	-0.065689
0717_CU3_F	0694_CU3_M	20.4639	0.042127
1272_FP1_F	0291_FP1_M	20.4945	0.029375
0417_VM3_F	0579_VM4_M	20.5115	0.033686
0237_FP4_F	0245_FP4_M	20.5217	-0.138946
0225_VM1_F	0351_VM1_M	20.5308	-0.048743
0434_VM3_F	1176_VM3_M	20.538	-0.130192
0001_FP1_F	0286_FP1_M	20.5397	0.200595
1081_VM4_F	0579_VM4_M	20.5907	-0.007343
0233_FP4_F	0231_FP4_M	20.5913	-0.141764
0317_VM2_F	0318_VM2_M	20.593	0.060632
0225_VM1_F	0224_VM1_M	20.5958	0.054484
0225_VM1_F	0345_VM1_M	20.6155	-0.060896
0803_CU4_F	0840_CU4_M	20.6217	-0.022088
0026_FP2_F	0044_FP2_M	20.6328	-0.116911
0383_VM3_F	0567_VM4_M	20.6385	0.030624
0383_VM3_F	0579_VM4_M	20.6458	0.064527
0721_CU3_F	0728_CU3_M	20.6644	0.127829
0712_CU3_F	0694_CU3_M	20.6732	-0.049206
0399_VM3_F	0552_VM4_M	20.6874	-0.003862
0957_VM1_F	0983_VM1_M	20.6907	0.125308
0323_VM2_F	0356_VM2_M	20.7138	-0.00686
0026_FP2_F	0033_FP2_M	20.8053	0.005758
0440_VM3_F	0463_VM3_M	20.8188	0.002553
1022_FF1_F	1008_FF1_M	20.8263	0.046089
0391_VM3_F	0454_VM3_M	20.8438	-0.015163
0027_FP2_F	0043_FP2_M	20.8506	-0.03862
0391_VM3_F	0465_VM3_M	20.8539	0.143452
0026_FP2_F	0046_FP2_M	20.8597	0.022044
0399_VM3_F	0459_VM3_M	20.865	-0.051149
0799_CU4_F	0809_CU4_M	20.9311	-0.137119
0225_VM1_F	0935_VM1_M	20.995	0.06193
1082_VM4_F	0573_VM4_M	21.0001	0.145605
0399_VM3_F	0463_VM3_M	21.0006	-0.173067
0516_VM4_F	0576_VM4_M	21.001	0.026806
0223_VM1_F	0913_VM1_M	21.006	0.103677
0792_CU4_F	0841_CU4_M	21.0195	0.04311
0225_VM1_F	0312_VM1_M	21.0328	0.001328
0346_VM1_F	1109_VM1_M	21.0328	0.034122
0322_VM2_F	0366_VM2_M	21.0495	0.015271
1128_FF2_F	1135_FF2_M	21.0558	0.119768
0026_FP2_F	0043_FP2_M	21.0591	0.090768
0461_VM3_F	0554_VM4_M	21.0647	-0.070403
0792_CU4_F	0811_CU4_M	21.081	-0.135288
0793_CU4_F	0841_CU4_M	21.098	0.090561
0461_VM3_F	0520_VM4_M	21.1084	0.093134
0223_VM1_F	0934_VM1_M	21.1203	-0.056086
1133_FF2_F	1127_FF2_M	21.132	-0.086144
0223_VM1_F	0935_VM1_M	21.1513	0.032993
1105_VM1_F	0352_VM1_M	21.1676	0.055312
1106_VM1_F	1052_VM1_M	21.1801	-0.16066
0417_VM3_F	0553_VM4_M	21.1934	-0.047461
0074_FP3_F	0078_FP3_M	21.1934	-0.039191
1020_FF1_F	0603_FF1_M	21.1999	0.046258
1128_FF2_F	1134_FF2_M	21.2195	0.143018
0399_VM3_F	0554_VM4_M	21.3	-0.083574
0643_FF2_F	0659_FF2_M	21.3056	0.057946
0317_VM2_F	0295_VM2_M	21.3087	0.076785
0515_VM4_F	0564_VM4_M	21.3623	0.1616
0471_CU1_F	0511_CU2_M	21.3782	-0.05548
1131_FF2_F	1172_FF2_M	21.439	-0.052019
0993_FF2_F	1238_FF2_M	21.4573	0.116426
0322_VM2_F	0361_VM2_M	21.4833	0.06324
0819_CU4_F	0809_CU4_M	21.5441	0.159791
0780_FF4_F	0831_FF4_M	21.5554	0.18034
0322_VM2_F	0247_VM2_M	21.5987	0.180036
0406_VM3_F	0462_VM3_M	21.611	-0.056778
0957_VM1_F	0224_VM1_M	21.637	0.117829
0206_VM1_F	0334_VM1_M	21.7386	0.025402
0644_FF2_F	0996_FF2_M	21.7439	0.056532
0516_VM4_F	0578_VM4_M	21.7752	0.113419
0641_FF2_F	0661_FF2_M	21.7756	0.023706
0464_VM3_F	0400_VM3_M	21.8303	-0.157362
0225_VM1_F	0352_VM1_M	21.8435	0.03704
1128_FF2_F	1132_FF2_M	21.8464	-0.030262
0398_VM3_F	0453_VM3_M	21.8807	0.055033
0439_VM3_F	0435_VM3_M	21.8843	0.043589
0793_CU4_F	0811_CU4_M	21.8862	-0.192415
0074_FP3_F	0280_FP3_M	21.8868	0.013875
0780_FF4_F	0758_FF4_M	21.8868	0.064478
0233_FP4_F	0232_FP4_M	21.894	0.035865
1290_CU2_F	0502_CU2_M	21.9014	0.225818
0080_FP3_F	0277_FP3_M	21.9061	0.0963
0588_FF1_F	1000_FF1_M	21.9202	-0.00758
0408_VM3_F	0460_VM3_M	21.952	-0.141546
0737_FF3_F	0736_FF3_M	21.9605	0.154234
0412_VM3_F	0466_VM3_M	22.0041	0.164806
0488_CU2_F	0514_CU2_M	22.0337	0.080991
0992_FF2_F	1238_FF2_M	22.0486	-0.000188
0685_FF2_F	0691_FF2_M	22.0538	0.025201
0391_VM3_F	0433_VM3_M	22.1288	0.140356
0828_CU4_F	0838_CU4_M	22.153	-0.154801
0828_CU4_F	0811_CU4_M	22.1558	0.11744
0399_VM3_F	0567_VM4_M	22.179	0.059768
0711_CU3_F	0694_CU3_M	22.1955	0.126716
1128_FF2_F	0994_FF2_M	22.2078	0.13729
0391_VM3_F	0432b_VM3_M	22.2091	0.049929
1129_FF2_F	0994_FF2_M	22.247	0.163339
0398_VM3_F	0455_VM3_M	22.2543	0.114355
0408_VM3_F	0382_VM3_M	22.2742	0.115239
0038_FP2_F	0045_FP2_M	22.2992	0.058153
1080_VM4_F	0570_VM4_M	22.3051	-0.022109
0990_FF2_F	1127_FF2_M	22.3139	-0.019711
0515_VM4_F	0574_VM4_M	22.3233	-0.152706
0986_FF4_F	0755_FF4_M	22.3561	-0.021794
0464_VM3_F	0555_VM4_M	22.3584	0.189638
1105_VM1_F	0313_VM1_M	22.3892	-0.014361
0642_FF2_F	1127_FF2_M	22.3973	-0.020985
0323_VM2_F	0360_VM2_M	22.4149	0.209444
0721_CU3_F	0727_CU3_M	22.417	-0.105168
0018_FP2_F	0040_FP2_M	22.4247	0.038368
0461_VM3_F	0517_VM4_M	22.4493	-0.134581
1261_FF4_F	0756_FF4_M	22.4744	0.095471
0990_FF2_F	0659_FF2_M	22.5165	0.019997
0957_VM1_F	0917_VM1_M	22.5251	0.028258
0440_VM3_F	1175_VM3_M	22.5309	-0.011749
0323_VM2_F	0357_VM2_M	22.548	0.189061
0944_VM1_F	0918_VM1_M	22.561	0.123634
0347_VM1_F	0934_VM1_M	22.5624	0.013028
0464_VM3_F	0573_VM4_M	22.5898	0.049646
1131_FF2_F	1135_FF2_M	22.6033	-0.088603
0018_FP2_F	0053_FP2_M	22.631	0.007715
0516_VM4_F	0459_VM3_M	22.6316	-0.080351
0383_VM3_F	0578_VM4_M	22.6323	0.036072
0321_VM2_F	0358_VM2_M	22.6471	0.039923
0780_FF4_F	0832_FF4_M	22.6471	-0.028739
0944_VM1_F	0978_VM1_M	22.662	0.234074
0643_FF2_F	0991_FF2_M	22.6686	-0.000102
0408_VM3_F	0462_VM3_M	22.6923	0.084237
0799_CU4_F	0841_CU4_M	22.7022	-0.129438
0216_FP4_F	0214_FP4_M	22.7382	0.007285
0032_FP2_F	0053_FP2_M	22.7603	-0.060107
1080_VM4_F	0560_VM4_M	22.7733	0.264238
0986_FF4_F	0758_FF4_M	22.792	0.085791
0412_VM3_F	0453_VM3_M	22.809	0.177547
0223_VM1_F	0960_VM1_M	22.8228	-0.099214
0027_FP2_F	0053_FP2_M	22.8528	-0.157247
0461_VM3_F	0455_VM3_M	22.8717	0.12353
0315_VM2_F	0295_VM2_M	22.8929	0.048483
0206_VM1_F	0313_VM1_M	22.9187	-0.004285
0437_VM3_F	0456_VM3_M	22.9777	0.148821
1290_CU2_F	0467_CU1_M	23.0468	-0.023662
1080_VM4_F	0561_VM4_M	23.0489	0.092733
0995_FF2_F	0991_FF2_M	23.0489	-0.16364
0383_VM3_F	0554_VM4_M	23.0682	0.039297
0787_CU4_F	0837_CU4_M	23.0868	-0.023339
1081_VM4_F	0553_VM4_M	23.0992	0.025192
0516_VM4_F	0574_VM4_M	23.1154	-0.120209
0412_VM3_F	0423_VM3_M	23.1187	0.098206
0383_VM3_F	0463_VM3_M	23.1288	0.007146
0793_CU4_F	0840_CU4_M	23.1829	0.099589
1081_VM4_F	1153_VM4_M	23.203	-0.025817
0317_VM2_F	0296_VM2_M	23.2373	0.003448
0819_CU4_F	0841_CU4_M	23.2594	-0.055259
0957_VM1_F	0309_VM1_M	23.2601	0.337796
0383_VM3_F	0573_VM4_M	23.2648	0.107749
0516_VM4_F	0460_VM3_M	23.2695	0.085869
1105_VM1_F	0351_VM1_M	23.2702	-0.132479
0317_VM2_F	0367_VM2_M	23.2888	0.119461
0383_VM3_F	0552_VM4_M	23.293	0.041923
0515_VM4_F	0560_VM4_M	23.3047	-0.241777
0391_VM3_F	0455_VM3_M	23.3188	0.081817
0440_VM3_F	0455_VM3_M	23.3258	0.213646
0792_CU4_F	0840_CU4_M	23.3506	0.166843
0417_VM3_F	0520_VM4_M	23.3509	-0.062229
0399_VM3_F	0579_VM4_M	23.3848	-0.053868
0644_FF2_F	0660_FF2_M	23.4101	-0.006057
0001_FP1_F	0285_FP1_M	23.4201	0.226397
1131_FF2_F	1127_FF2_M	23.4276	0.012383
0792_CU4_F	1338_CU4_M	23.4276	0.024639
1080_VM4_F	0578_VM4_M	23.4293	-0.081853
0515_VM4_F	0562_VM4_M	23.4307	0.046371
1022_FF1_F	0911_FF1_M	23.4361	-0.011872
1129_FF2_F	0661_FF2_M	23.4364	0.022637
0828_CU4_F	1319_CU4_M	23.4519	0.05248
0957_VM1_F	0918_VM1_M	23.4717	0.205326
0439_VM3_F	0436_VM3_M	23.4957	-0.027884
0434_VM3_F	0455_VM3_M	23.5279	-0.012839
0391_VM3_F	0435_VM3_M	23.5506	0.180367
0412_VM3_F	0465_VM3_M	23.5684	-0.001066
0223_VM1_F	0309_VM1_M	23.5703	0.180829
0321_VM2_F	0356_VM2_M	23.5703	-0.059842
0417_VM3_F	0517_VM4_M	23.6347	-0.077592
0083_FP4_F	0218_FP4_M	23.6726	0.192423
0408_VM3_F	0466_VM3_M	23.6888	-0.016696
0516_VM4_F	0381_VM3_M	23.7003	0.154739
1082_VM4_F	0578_VM4_M	23.7227	0.09138
0206_VM1_F	0344_VM1_M	23.7268	0.20715
0391_VM3_F	0459_VM3_M	23.7409	0.08317
0588_FF1_F	0998_FF1_M	23.7428	-0.059738
0515_VM4_F	0555_VM4_M	23.7896	0.356904
0406_VM3_F	0453_VM3_M	23.7927	0.066419
0515_VM4_F	0382_VM3_M	23.8293	0.078317
0383_VM3_F	0459_VM3_M	23.8349	0.03407
0582_FF1_F	0602_FF1_M	23.9127	0.067416
0038_FP2_F	0052_FP2_M	23.9142	-0.050007
0464_VM3_F	0397_VM3_M	23.9198	-0.070276
0015_FP2_F	0029_FP2_M	23.9314	0.269203
0515_VM4_F	0561_VM4_M	23.9387	0.018204
1105_VM1_F	1067_VM1_M	23.9392	-0.039497
0235_FP4_F	0215_FP4_M	24.0001	0.002019
0437_VM3_F	0460_VM3_M	24.0034	-0.167305
0440_VM3_F	1174_VM3_M	24.0098	0.06904
0080_FP3_F	0275_FP3_M	24.0111	0.045585
1273_FP1_F	0291_FP1_M	24.0132	-0.052698
0944_VM1_F	0959_VM1_M	24.0208	0.011791
1273_FP1_F	1277_FP1_M	24.0361	-0.03732
0753_FF4_F	0833_FF4_M	24.0416	0.027708
1082_VM4_F	0567_VM4_M	24.0488	-0.061593
0437_VM3_F	0397_VM3_M	24.0508	-0.041968
0711_CU3_F	0726_CU3_M	24.052	-0.068761
0990_FF2_F	0994_FF2_M	24.0567	-0.121934
0237_FP4_F	0218_FP4_M	24.0601	-0.055763
0437_VM3_F	0381_VM3_M	24.066	0.130348
0417_VM3_F	0459_VM3_M	24.0722	0.052024
0986_FF4_F	0831_FF4_M	24.0725	0.066783
1105_VM1_F	0311_VM1_M	24.0858	0.057091
0461_VM3_F	0453_VM3_M	24.0876	-0.0683
0223_VM1_F	0958_VM1_M	24.0938	0.187514
0439_VM3_F	0955_VM3_M	24.1026	0.006825
1020_FF1_F	0602_FF1_M	24.1146	-0.021604
0027_FP2_F	0046_FP2_M	24.125	0.090934
0018_FP2_F	0048_FP2_M	24.1534	-0.098578
0434_VM3_F	0454_VM3_M	24.1881	-0.037674
0391_VM3_F	0436_VM3_M	24.1919	0.032491
0398_VM3_F	0554_VM4_M	24.232	0.022908
0989_FF2_F	0991_FF2_M	24.2361	0.033504
0515_VM4_F	0578_VM4_M	24.2515	0.207163
0516_VM4_F	0564_VM4_M	24.2926	0.197405
0515_VM4_F	0459_VM3_M	24.3009	-0.067201
0038_FP2_F	0049_FP2_M	24.3018	0.09439
0515_VM4_F	0557_VM4_M	24.3125	-0.190536
0317_VM2_F	0361_VM2_M	24.3516	0.185369
1272_FP1_F	0287_FP1_M	24.376	0.130707
0992_FF2_F	0994_FF2_M	24.3977	0.024309
1080_VM4_F	0557_VM4_M	24.4106	-0.002543
1106_VM1_F	0353_VM1_M	24.4138	-0.092646
0225_VM1_F	0936_VM1_M	24.4667	0.041385
0322_VM2_F	0294_VM2_M	24.486	0.049428
0737_FF3_F	0735_FF3_M	24.486	0.155463
0216_FP4_F	0218_FP4_M	24.4963	0.00659
0464_VM3_F	0556_VM4_M	24.5	-0.101028
0398_VM3_F	0520_VM4_M	24.5096	-0.034765
0782_CU4_F	0807_CU4_M	24.5204	0.281617
1105_VM1_F	0310_VM1_M	24.5217	-0.060779
0223_VM1_F	0912_VM1_M	24.5403	0.046152
0793_CU4_F	1338_CU4_M	24.5516	0.023878
0582_FF1_F	0603_FF1_M	24.553	-0.051881
0717_CU3_F	0728_CU3_M	24.5949	-0.123427
0944_VM1_F	0916_VM1_M	24.6071	0.367994
1082_VM4_F	0577_VM4_M	24.6163	0.048721
0430_VM3_F	1176_VM3_M	24.6248	-0.089184
1289_CU2_F	0489_CU2_M	24.6817	0.143997
1290_CU2_F	0505_CU2_M	24.6849	0.143139
0440_VM3_F	0454_VM3_M	24.7096	0.218963
1133_FF2_F	1172_FF2_M	24.7301	0.318288
0434_VM3_F	0443_VM3_M	24.747	-0.067409
0315_VM2_F	0296_VM2_M	24.7513	0.120419
0515_VM4_F	0556_VM4_M	24.7652	-0.017273
1131_FF2_F	1130_FF2_M	24.7811	0.182079
0434_VM3_F	0441_VM3_M	24.7926	-0.011236
0383_VM3_F	0577_VM4_M	24.802	-0.110802
0223_VM1_F	0963_VM1_M	24.8083	-0.087211
0346_VM1_F	0934_VM1_M	24.8403	0.007052
0787_CU4_F	0809_CU4_M	24.8403	-0.085642
0408_VM3_F	0465_VM3_M	24.9528	0.144249
1080_VM4_F	0465_VM3_M	24.965	0.009667
0027_FP2_F	0052_FP2_M	24.9724	-0.051819
0439_VM3_F	0449_VM3_M	24.9855	-0.061837
0439_VM3_F	1165_VM3_M	25.0012	-0.055691
0399_VM3_F	0573_VM4_M	25.0297	0.146356
0398_VM3_F	0462_VM3_M	25.0395	0.052447
1105_VM1_F	0308_VM1_M	25.0528	0.155557
0644_FF2_F	0661_FF2_M	25.059	0.04942
0322_VM2_F	0318_VM2_M	25.0613	0.15155
0237_FP4_F	0217_FP4_M	25.0656	-0.042469
1081_VM4_F	1151_VM4_M	25.0711	-0.139014
0018_FP2_F	0029_FP2_M	25.0769	0.253614
0408_VM3_F	0579_VM4_M	25.0802	-0.082264
0223_VM1_F	0349_VM1_M	25.0849	0.098589
0986_FF4_F	0759_FF4_M	25.0979	0.154444
0225_VM1_F	0314_VM1_M	25.1514	-0.089705
0399_VM3_F	0578_VM4_M	25.1727	0.204491
0434_VM3_F	0397_VM3_M	25.2185	0.126332
0515_VM4_F	0568_VM4_M	25.2216	0.065458
0515_VM4_F	0569_VM4_M	25.231	-0.13597
0464_VM3_F	0454_VM3_M	25.2797	-0.083519
0642_FF2_F	0661_FF2_M	25.291	0.165029
0406_VM3_F	0579_VM4_M	25.3084	0.056714
0588_FF1_F	0999_FF1_M	25.3396	0.036216
0712_CU3_F	0722_CU3_M	25.3497	0.023954
0437_VM3_F	0457_VM3_M	25.3514	0.072313
0516_VM4_F	0575_VM4_M	25.3603	0.03098
1273_FP1_F	0290_FP1_M	25.3758	-0.075517
0412_VM3_F	0431b_VM3_M	25.3766	0.002803
0440_VM3_F	1177_VM3_M	25.3824	0.02824
0717_CU3_F	0727_CU3_M	25.3951	-0.075119
1080_VM4_F	0552_VM4_M	25.4414	0.060133
1022_FF1_F	0638_FF1_M	25.4486	-0.157657
0235_FP4_F	0242_FP4_M	25.4732	0.072233
0417_VM3_F	0552_VM4_M	25.4883	0.026664
0323_VM2_F	0297_VM2_M	25.4951	-0.039472
0206_VM1_F	0324_VM1_M	25.4973	-0.043931
0464_VM3_F	0572_VM4_M	25.5086	0.017973
1080_VM4_F	0564_VM4_M	25.5368	0.043251
0787_CU4_F	0814_CU4_M	25.5493	-0.037723
0440_VM3_F	0456_VM3_M	25.5533	0.151623
0717_CU3_F	0729_CU3_M	25.556	0.110607
0516_VM4_F	0577_VM4_M	25.604	-0.07258
0406_VM3_F	0423_VM3_M	25.6087	0.068888
0737_FF3_F	0741_FF3_M	25.6177	0.001177
0780_FF4_F	0778_FF4_M	25.6181	0.214237
0399_VM3_F	0454_VM3_M	25.6205	0.103649
1273_FP1_F	0299_FP1_M	25.6337	0.087404
0223_VM1_F	0917_VM1_M	25.6527	0.053648
0412_VM3_F	0432b_VM3_M	25.7497	-0.187158
0398_VM3_F	0517_VM4_M	25.7543	0.02828
0516_VM4_F	0568_VM4_M	25.7547	0.26821
0412_VM3_F	0435_VM3_M	25.7709	0.137107
1106_VM1_F	1051_VM1_M	25.781	0.065434
0206_VM1_F	0311_VM1_M	25.807	-0.026611
0464_VM3_F	0403_VM3_M	25.8118	-0.090164
0711_CU3_F	0724_CU3_M	25.8137	-0.104432
0515_VM4_F	0400_VM3_M	25.8234	-0.026082
0406_VM3_F	0454_VM3_M	25.8629	0.251668
0018_FP2_F	0052_FP2_M	25.8819	-0.138086
0439_VM3_F	0447_VM3_M	25.8936	-0.032187
0346_VM1_F	1107_VM1_M	25.9187	-0.058956
0015_FP2_F	0048_FP2_M	25.9217	-0.065146
0588_FF1_F	0603_FF1_M	25.9642	-0.041965
0643_FF2_F	0686_FF2_M	26.0483	0.244257
0316_VM2_F	0247_VM2_M	26.0518	-0.006464
0434_VM3_F	0381_VM3_M	26.0721	-0.063183
1137_FF2_F	1134_FF2_M	26.0865	0.005515
0787_CU4_F	0834_CU4_M	26.1032	0.098766
0993_FF2_F	0994_FF2_M	26.1062	-0.198319
0001_FP1_F	0304_FP1_M	26.1076	0.122722
0412_VM3_F	0433_VM3_M	26.1082	0.000391
0027_FP2_F	0042_FP2_M	26.113	-0.120872
0223_VM1_F	0226_VM1_M	26.1475	-0.038033
0213_FP4_F	0230_FP4_M	26.1641	-0.100627
0717_CU3_F	0730_CU3_M	26.1689	-0.094115
0488_CU2_F	0508_CU2_M	26.1723	0.022445
1022_FF1_F	1023_FF1_M	26.1732	0.009829
1272_FP1_F	0286_FP1_M	26.1737	0.013214
0223_VM1_F	0937_VM1_M	26.2271	0.02902
0464_VM3_F	0560_VM4_M	26.2598	-0.152146
0219_FP4_F	0238_FP4_M	26.3163	-0.014105
0753_FF4_F	0758_FF4_M	26.3203	0.230172
0434_VM3_F	0460_VM3_M	26.3252	0.212063
0026_FP2_F	0040_FP2_M	26.3432	0.076035
0685_FF2_F	0684_FF2_M	26.3723	0.086097
0223_VM1_F	0945_VM1_M	26.3755	-0.048594
0516_VM4_F	0397_VM3_M	26.3878	-0.068136
0437_VM3_F	0403_VM3_M	26.4008	0.209517
1081_VM4_F	0569_VM4_M	26.4008	0.041136
0074_FP3_F	0031_FP2_M	26.4257	-0.047448
1020_FF1_F	1008_FF1_M	26.4519	-0.135739
0316_VM2_F	0294_VM2_M	26.452	-0.003434
0347_VM1_F	0343_VM1_M	26.4531	0.07474
1133_FF2_F	1130_FF2_M	26.487	0.205181
0398_VM3_F	0423_VM3_M	26.4883	0.089047
0957_VM1_F	0312_VM1_M	26.4926	0.366735
0440_VM3_F	0443_VM3_M	26.5144	0.086911
0322_VM2_F	0367_VM2_M	26.5148	-0.05105
0398_VM3_F	0431b_VM3_M	26.5182	-0.037958
0461_VM3_F	0575_VM4_M	26.5407	0.06477
0074_FP3_F	0279_FP3_M	26.5592	0.221807
1080_VM4_F	0466_VM3_M	26.5749	0.059791
0464_VM3_F	0458_VM3_M	26.5837	-0.038515
0464_VM3_F	0557_VM4_M	26.6062	-0.172124
0793_CU4_F	0837_CU4_M	26.6066	-0.033803
0234_FP4_F	0214_FP4_M	26.6067	0.109404
0315_VM2_F	0293_VM2_M	26.6327	-0.007438
0234_FP4_F	0244_FP4_M	26.6456	-0.066393
0711_CU3_F	0725_CU3_M	26.6594	0.221658
0234_FP4_F	0268_FP4_M	26.675	0.084599
0439_VM3_F	0445_VM3_M	26.6799	0.059811
0430_VM3_F	0466_VM3_M	26.6975	0.023052
0799_CU4_F	0840_CU4_M	26.701	0.063156
0391_VM3_F	1178_VM3_M	26.7509	-0.067467
0032_FP2_F	0052_FP2_M	26.7647	-0.115451
0712_CU3_F	0724_CU3_M	26.7766	0.134904
0417_VM3_F	0454_VM3_M	26.7822	-0.035939
0957_VM1_F	1046_VM1_M	26.8002	0.01738
0406_VM3_F	0459_VM3_M	26.8002	-0.053892
0782_CU4_F	0837_CU4_M	26.8002	0.004889
0787_CU4_F	0841_CU4_M	26.8154	-0.137051
0430_VM3_F	0552_VM4_M	26.8188	0.119855
0644_FF2_F	0659_FF2_M	26.8253	0.067395
1105_VM1_F	0350_VM1_M	26.8599	-0.145295
0225_VM1_F	0313_VM1_M	26.8745	-0.029777
0223_VM1_F	0914_VM1_M	26.8797	0.134035
0464_VM3_F	0576_VM4_M	26.9143	0.200209
0347_VM1_F	0314_VM1_M	26.9181	-0.069374
0516_VM4_F	0555_VM4_M	26.9342	0.006074
0515_VM4_F	0570_VM4_M	26.94	0.05224
0516_VM4_F	0570_VM4_M	26.9455	0.011062
0412_VM3_F	0436_VM3_M	26.9584	-0.043134
0434_VM3_F	1175_VM3_M	26.9747	0.033139
0434_VM3_F	0403_VM3_M	27.0003	-0.014166
0235_FP4_F	0227_FP4_M	27.0052	-0.011788
0206_VM1_F	0312_VM1_M	27.0074	-0.040548
0219_FP4_F	0236_FP4_M	27.0122	0.04092
0588_FF1_F	0602_FF1_M	27.0157	-0.019369
1133_FF2_F	0994_FF2_M	27.0474	0.060754
0219_FP4_F	0220_FP4_M	27.0489	0.046554
0437_VM3_F	1175_VM3_M	27.0673	0.015602
0944_VM1_F	1046_VM1_M	27.0962	0.316368
1131_FF2_F	0994_FF2_M	27.1271	0.134075
0780_FF4_F	0759_FF4_M	27.1384	-0.005976
0234_FP4_F	0232_FP4_M	27.1394	-0.052711
0213_FP4_F	0218_FP4_M	27.1397	0.004636
0464_VM3_F	0561_VM4_M	27.1415	-0.059495
0440_VM3_F	0441_VM3_M	27.1432	0.004181
1136_FF2_F	0996_FF2_M	27.1461	0.070369
0417_VM3_F	0567_VM4_M	27.1484	-0.05106
0439_VM3_F	0432b_VM3_M	27.1595	-0.019717
0018_FP2_F	0043_FP2_M	27.1664	0.17255
0434_VM3_F	1174_VM3_M	27.1696	-0.045889
1129_FF2_F	1130_FF2_M	27.1839	-0.023911
1289_CU2_F	0511_CU2_M	27.1871	0.232096
0434_VM3_F	0456_VM3_M	27.1968	0.075901
0406_VM3_F	0431b_VM3_M	27.2019	0.039048
1105_VM1_F	0349_VM1_M	27.2106	0.057084
0074_FP3_F	0275_FP3_M	27.2277	-0.075058
0515_VM4_F	0460_VM3_M	27.2493	0.222454
0018_FP2_F	0039_FP2_M	27.2549	-0.107994
0077_FP3_F	0280_FP3_M	27.2775	-0.025283
1106_VM1_F	0224_VM1_M	27.2879	-0.034477
0235_FP4_F	0244_FP4_M	27.3228	0.058651
0700_CU3_F	0722_CU3_M	27.3256	-0.013371
0417_VM3_F	0554_VM4_M	27.3325	-0.108814
1080_VM4_F	0556_VM4_M	27.3548	0.089829
0213_FP4_F	0231_FP4_M	27.3836	-0.059171
0083_FP4_F	1203_FP4_M	27.3845	-0.013997
0383_VM3_F	0572_VM4_M	27.4039	0.158038
0412_VM3_F	0454_VM3_M	27.4063	0.206159
0516_VM4_F	0403_VM3_M	27.425	0.023139
0819_CU4_F	0840_CU4_M	27.425	-0.06207
1080_VM4_F	0555_VM4_M	27.4731	-0.011487
1080_VM4_F	0577_VM4_M	27.4768	-0.075129
0346_VM1_F	0350_VM1_M	27.5182	-0.095657
0828_CU4_F	0807_CU4_M	27.5359	-0.007688
0234_FP4_F	0231_FP4_M	27.5421	-0.107102
0399_VM3_F	0577_VM4_M	27.5444	0.161039
0225_VM1_F	0913_VM1_M	27.5652	0.055806
0957_VM1_F	0984_VM1_M	27.573	0.1832
0989_FF2_F	0994_FF2_M	27.5941	0.003211
0074_FP3_F	0079_FP3_M	27.628	0.039035
0015_FP2_F	0043_FP2_M	27.6318	0.241203
0001_FP1_F	0305_FP1_M	27.6425	-0.158866
0712_CU3_F	0723_CU3_M	27.6502	0.248776
0233_FP4_F	0245_FP4_M	27.6586	0.049162
0461_VM3_F	0457_VM3_M	27.6688	-0.037205
1106_VM1_F	0326_VM1_M	27.6705	-0.078674
0464_VM3_F	0578_VM4_M	27.6824	0.119842
0398_VM3_F	0575_VM4_M	27.6886	0.088936
0398_VM3_F	0457_VM3_M	27.7027	0.066281
0712_CU3_F	0725_CU3_M	27.7205	0.035048
1137_FF2_F	1168_FF2_M	27.7281	0.032352
0792_CU4_F	0837_CU4_M	27.7285	0.09446
1136_FF2_F	1132_FF2_M	27.7308	-0.023899
0986_FF4_F	1257_FF4_M	27.8119	0.092868
0206_VM1_F	0329_VM1_M	27.8399	-0.125681
0712_CU3_F	0726_CU3_M	27.8512	-0.103789
0315_VM2_F	0297_VM2_M	27.8582	0.058544
0434_VM3_F	0438_VM3_M	27.8582	-0.057634
0223_VM1_F	0946_VM1_M	27.8608	-0.11637
0223_VM1_F	0313_VM1_M	27.863	-0.032579
0440_VM3_F	0438_VM3_M	27.8894	0.108545
0233_FP4_F	0243_FP4_M	27.8906	-0.098688
0439_VM3_F	0462_VM3_M	27.8952	0.099357
0223_VM1_F	0311_VM1_M	27.905	-0.022015
0323_VM2_F	0362_VM2_M	27.9132	0.128662
0437_VM3_F	1177_VM3_M	27.9153	0.055591
1081_VM4_F	0382_VM3_M	27.9475	-0.155806
0406_VM3_F	0575_VM4_M	27.9484	0.101074
1082_VM4_F	1152_VM4_M	27.9749	-0.020758
0515_VM4_F	0381_VM3_M	27.982	-0.154387
0223_VM1_F	0350_VM1_M	28.0006	0.005512
0461_VM3_F	0567_VM4_M	28.0017	0.050271
0437_VM3_F	0382_VM3_M	28.0063	0.059328
0018_FP2_F	0044_FP2_M	28.011	0.010743
0408_VM3_F	0453_VM3_M	28.0129	0.026518
1272_FP1_F	0299_FP1_M	28.0196	-0.011438
0986_FF4_F	0832_FF4_M	28.0223	-0.020661
0516_VM4_F	0569_VM4_M	28.0265	-0.030927
0083_FP4_F	0240_FP4_M	28.0337	-0.033354
0408_VM3_F	0423_VM3_M	28.0401	-0.006359
1081_VM4_F	0554_VM4_M	28.0412	0.065458
0787_CU4_F	0840_CU4_M	28.0471	-0.036129
0717_CU3_F	0726_CU3_M	28.0586	0.035576
0083_FP4_F	0228_FP4_M	28.067	0.146934
0223_VM1_F	0344_VM1_M	28.0861	-0.150084
0027_FP2_F	0047_FP2_M	28.1032	0.020344
0417_VM3_F	0578_VM4_M	28.1199	-0.119486
0346_VM1_F	0222_VM1_M	28.1347	-0.185023
0026_FP2_F	0031_FP2_M	28.1601	0.089122
0461_VM3_F	0462_VM3_M	28.1738	-0.019807
0206_VM1_F	0327_VM1_M	28.1942	0.092139
0347_VM1_F	0935_VM1_M	28.2415	0.006204
0515_VM4_F	0577_VM4_M	28.2888	0.043219
0516_VM4_F	0560_VM4_M	28.2891	-0.229483
0027_FP2_F	0031_FP2_M	28.3123	-0.040662
0074_FP3_F	0042_FP2_M	28.324	0.408447
0944_VM1_F	0945_VM1_M	28.3441	0.155837
0828_CU4_F	0834_CU4_M	28.3441	0.149632
0237_FP4_F	0246_FP4_M	28.4062	0.047985
0439_VM3_F	1181_VM3_M	28.408	0.090762
0225_VM1_F	0311_VM1_M	28.4217	-0.121524
0644_FF2_F	1130_FF2_M	28.4253	-0.087587
0001_FP1_F	0302_FP1_M	28.4374	-0.026143
0434_VM3_F	0442_VM3_M	28.4605	0.203182
0346_VM1_F	0348_VM1_M	28.4616	0.038451
0753_FF4_F	1268_FF4_M	28.4903	0.070473
0516_VM4_F	0556_VM4_M	28.5045	-0.107558
0213_FP4_F	0238_FP4_M	28.5318	-0.103803
0315_VM2_F	0356_VM2_M	28.5411	0.133765
0461_VM3_F	0579_VM4_M	28.5669	-0.076029
0032_FP2_F	0049_FP2_M	28.5937	0.089252
0440_VM3_F	0457_VM3_M	28.5953	0.014809
1289_CU2_F	0467_CU1_M	28.5969	0.250403
0398_VM3_F	0579_VM4_M	28.6108	0.044576
0787_CU4_F	0811_CU4_M	28.6177	0.172506
0383_VM3_F	0454_VM3_M	28.6362	0.078959
0464_VM3_F	0455_VM3_M	28.6422	-0.058684
0701_CU3_F	0722_CU3_M	28.6684	0.099745
0439_VM3_F	0953_VM3_M	28.669	-0.10819
0412_VM3_F	0579_VM4_M	28.675	-0.084133
0321_VM2_F	0366_VM2_M	28.6843	0.031589
0430_VM3_F	0465_VM3_M	28.6891	-0.030385
0430_VM3_F	0458_VM3_M	28.7272	-0.141507
0803_CU4_F	0839_CU4_M	28.7278	0.032721
0642_FF2_F	0994_FF2_M	28.7405	0.071164
0406_VM3_F	0432b_VM3_M	28.7452	-0.115546
0233_FP4_F	0239_FP4_M	28.7517	-0.100396
0439_VM3_F	1175_VM3_M	28.7571	0.05648
0027_FP2_F	0041_FP2_M	28.758	-0.045644
0219_FP4_F	0240_FP4_M	28.7687	0.05651
0038_FP2_F	0040_FP2_M	28.7731	0.035988
0406_VM3_F	0433_VM3_M	28.7753	0.000301
0406_VM3_F	0455_VM3_M	28.79	0.306656
0944_VM1_F	0983_VM1_M	28.7948	0.188466
0437_VM3_F	0459_VM3_M	28.7948	-0.059246
0083_FP4_F	1201_FP4_M	28.8385	-0.016792
0225_VM1_F	0309_VM1_M	28.8439	0.096876
0957_VM1_F	0915_VM1_M	28.8526	-0.018335
0440_VM3_F	0397_VM3_M	28.8693	0.141749
0206_VM1_F	0345_VM1_M	28.8733	-0.056904
0685_FF2_F	0686_FF2_M	28.8759	-0.04497
0461_VM3_F	0431b_VM3_M	28.8923	0.0167
0516_VM4_F	0562_VM4_M	28.9118	-0.034518
0944_VM1_F	0960_VM1_M	28.9225	0.074479
0235_FP4_F	0240_FP4_M	28.9442	-0.04551
0437_VM3_F	0443_VM3_M	28.9485	0.178348
0391_VM3_F	0552_VM4_M	28.9485	0.133069
0026_FP2_F	0042_FP2_M	28.9488	-0.055481
1137_FF2_F	1167_FF2_M	28.9488	-0.053886
0957_VM1_F	0978_VM1_M	28.9523	-0.004526
1128_FF2_F	1130_FF2_M	28.979	0.130955
0516_VM4_F	0561_VM4_M	29.0024	0.228392
0440_VM3_F	0460_VM3_M	29.0028	-0.104198
0437_VM3_F	1174_VM3_M	29.0081	0.065999
0437_VM3_F	0441_VM3_M	29.013	-0.11923
1106_VM1_F	0226_VM1_M	29.0172	-0.003219
0464_VM3_F	0574_VM4_M	29.0268	-0.076772
0237_FP4_F	0214_FP4_M	29.0361	0.02357
0347_VM1_F	0334_VM1_M	29.0404	-0.009647
0439_VM3_F	0433_VM3_M	29.0431	0.005673
0440_VM3_F	0381_VM3_M	29.0547	0.072844
0032_FP2_F	0040_FP2_M	29.0921	-0.059607
0516_VM4_F	0557_VM4_M	29.0926	-0.247315
0235_FP4_F	0228_FP4_M	29.0946	-0.136594
0399_VM3_F	0572_VM4_M	29.0997	0.144835
0077_FP3_F	0276_FP3_M	29.1043	-0.005146
1261_FF4_F	0758_FF4_M	29.1422	0.054966
0237_FP4_F	0240_FP4_M	29.1443	0.079296
1020_FF1_F	0911_FF1_M	29.1548	-0.035435
0685_FF2_F	0692_FF2_M	29.1637	0.004314
0461_VM3_F	0423_VM3_M	29.1921	-0.041351
0028_FP2_F	0045_FP2_M	29.2142	0.252425
0234_FP4_F	0215_FP4_M	29.2243	0.033509
0347_VM1_F	0312_VM1_M	29.2927	-0.111325
1289_CU2_F	0502_CU2_M	29.2959	0.208896
0417_VM3_F	0453_VM3_M	29.3004	-0.031338
0787_CU4_F	1338_CU4_M	29.3365	0.125901
0234_FP4_F	0267_FP4_M	29.3402	0.061383
0406_VM3_F	0553_VM4_M	29.3537	-0.043747
0399_VM3_F	0455_VM3_M	29.3774	0.068178
0206_VM1_F	0308_VM1_M	29.3927	-0.018602
0346_VM1_F	0349_VM1_M	29.443	0.053306
0235_FP4_F	0246_FP4_M	29.4609	0.005125
0753_FF4_F	0757_FF4_M	29.4733	0.325844
0237_FP4_F	0241_FP4_M	29.4895	0.125504
0711_CU3_F	0728_CU3_M	29.5228	-0.114732
0233_FP4_F	0240_FP4_M	29.5296	0.062727
0434_VM3_F	0457_VM3_M	29.5386	-0.091066
0383_VM3_F	0576_VM4_M	29.5645	-0.030715
0406_VM3_F	0435_VM3_M	29.598	0.098522
1261_FF4_F	1266_FF4_M	29.6102	-0.003681
0223_VM1_F	0314_VM1_M	29.619	0.030576
0213_FP4_F	0232_FP4_M	29.6301	-0.088299
0213_FP4_F	0245_FP4_M	29.649	-0.008846
0417_VM3_F	0573_VM4_M	29.6593	-0.140001
0398_VM3_F	0433_VM3_M	29.6725	0.199983
0464_VM3_F	0575_VM4_M	29.6811	0.052144
0944_VM1_F	0946_VM1_M	29.6858	0.141227
0347_VM1_F	0353_VM1_M	29.7206	0.224878
0417_VM3_F	0577_VM4_M	29.7333	0.107895
0944_VM1_F	0917_VM1_M	29.8038	0.153747
0315_VM2_F	0292_VM2_M	29.8133	0.015535
0412_VM3_F	0455_VM3_M	29.8387	0.200301
0464_VM3_F	0562_VM4_M	29.8727	-0.031328
0321_VM2_F	0361_VM2_M	29.885	0.168977
0391_VM3_F	0553_VM4_M	29.9065	-0.097031
0083_FP4_F	0217_FP4_M	29.9103	0.025065
0412_VM3_F	0459_VM3_M	29.9171	0.061631
0408_VM3_F	0435_VM3_M	29.9198	0.118927
0515_VM4_F	0575_VM4_M	29.923	-0.095181
0464_VM3_F	0457_VM3_M	29.9396	0.074157
0439_VM3_F	1178_VM3_M	29.95	-0.161121
0074_FP3_F	0278_FP3_M	29.9959	0.005126
1081_VM4_F	0403_VM3_M	30.0004	-0.075381
0206_VM1_F	0330_VM1_M	30.002	-0.040392
0408_VM3_F	0575_VM4_M	30.0023	0.026389
0644_FF2_F	1132_FF2_M	30.0121	0.082875
0223_VM1_F	0915_VM1_M	30.0375	-0.05688
0206_VM1_F	0326_VM1_M	30.0538	0.153289
0434_VM3_F	1177_VM3_M	30.0538	0.012823
0223_VM1_F	0308_VM1_M	30.0751	0.136757
0992_FF2_F	1130_FF2_M	30.0832	0.08218
0464_VM3_F	0463_VM3_M	30.0897	-0.058709
0391_VM3_F	0457_VM3_M	30.0978	0.040699
0471_CU1_F	0509_CU2_M	30.104	-0.142382
0346_VM1_F	0351_VM1_M	30.1107	-0.015647
1273_FP1_F	0289_FP1_M	30.1151	-0.000508
0641_FF2_F	1127_FF2_M	30.1188	-0.017773
0347_VM1_F	0340_VM1_M	30.1252	0.119464
0434_VM3_F	0382_VM3_M	30.1623	0.197475
0995_FF2_F	1134_FF2_M	30.1885	0.10516
0083_FP4_F	0215_FP4_M	30.2537	0.014174
0206_VM1_F	0912_VM1_M	30.3061	-0.018749
1081_VM4_F	0947_VM4_M	30.3362	0.070702
0323_VM2_F	0363_VM2_M	30.3403	0.11913
0398_VM3_F	0432b_VM3_M	30.3497	-0.096779
0213_FP4_F	0229_FP4_M	30.3565	-0.122611
0471_CU1_F	0513_CU2_M	30.3689	-0.132616
0417_VM3_F	0455_VM3_M	30.3763	-0.041796
0701_CU3_F	0726_CU3_M	30.3784	-0.112523
0641_FF2_F	0991_FF2_M	30.3924	-0.018779
0398_VM3_F	0456_VM3_M	30.4136	0.112638
0417_VM3_F	0462_VM3_M	30.4138	0.03199
0408_VM3_F	0432b_VM3_M	30.4354	-0.034837
0408_VM3_F	0431b_VM3_M	30.4655	0.028577
0461_VM3_F	0458_VM3_M	30.4716	0.02949
0406_VM3_F	0436_VM3_M	30.4754	0.113699
0439_VM3_F	0423_VM3_M	30.5137	-0.054516
0026_FP2_F	0048_FP2_M	30.5324	0.1518
0206_VM1_F	0328_VM1_M	30.5436	-0.025358
0026_FP2_F	0039_FP2_M	30.5499	-0.021272
0026_FP2_F	0053_FP2_M	30.5875	0.019282
1105_VM1_F	1052_VM1_M	30.6029	-0.086215
0346_VM1_F	0334_VM1_M	30.6274	0.045021
0001_FP1_F	0287_FP1_M	30.6522	0.113217
1082_VM4_F	0517_VM4_M	30.6569	-0.011143
0346_VM1_F	0935_VM1_M	30.6699	-0.03174
0643_FF2_F	0692_FF2_M	30.6913	-0.055212
0406_VM3_F	0552_VM4_M	30.6949	-0.006605
0027_FP2_F	0044_FP2_M	30.7061	0.008171
0995_FF2_F	1239_FF2_M	30.7065	0.288318
0471_CU1_F	0508_CU2_M	30.7474	0.132192
0399_VM3_F	0453_VM3_M	30.7685	0.008857
0083_FP4_F	0227_FP4_M	30.7974	0.03052
0471_CU1_F	0512_CU2_M	30.8106	-0.127717
0461_VM3_F	0456_VM3_M	30.8585	-0.006886
0711_CU3_F	0727_CU3_M	30.8642	-0.139233
0516_VM4_F	0454_VM3_M	30.8784	-0.024845
0408_VM3_F	0433_VM3_M	30.9377	0.111163
0412_VM3_F	1178_VM3_M	30.9584	0.177822
0464_VM3_F	0563_VM4_M	30.9848	0.298512
0030_FP2_F	0045_FP2_M	31.0076	0.026055
0957_VM1_F	0308_VM1_M	31.0083	0.173113
1105_VM1_F	1098_VM1_M	31.0142	-0.052167
0440_VM3_F	0403_VM3_M	31.0161	0.152013
0461_VM3_F	0564_VM4_M	31.0217	8.9e-05
0685_FF2_F	1234_FF2_M	31.0244	-0.097349
0398_VM3_F	0567_VM4_M	31.0319	-0.044818
0488_CU2_F	0509_CU2_M	31.0534	-0.114078
0461_VM3_F	0573_VM4_M	31.0586	0.033102
0346_VM1_F	0339_VM1_M	31.0726	-0.037865
0391_VM3_F	0456_VM3_M	31.0799	0.175458
0223_VM1_F	0964_VM1_M	31.0846	-0.030703
0223_VM1_F	0351_VM1_M	31.1032	-0.121127
0989_FF2_F	0996_FF2_M	31.1109	0.050536
0347_VM1_F	0313_VM1_M	31.1137	-0.043222
0711_CU3_F	0723_CU3_M	31.122	0.031066
0515_VM4_F	0397_VM3_M	31.1796	-0.080926
0234_FP4_F	0270_FP4_M	31.187	0.143032
0399_VM3_F	0576_VM4_M	31.1935	0.074265
1137_FF2_F	0996_FF2_M	31.2239	0.047113
0515_VM4_F	0563_VM4_M	31.2311	0.022602
1081_VM4_F	0397_VM3_M	31.2336	0.027774
0322_VM2_F	0365_VM2_M	31.2413	0.004352
0206_VM1_F	0333_VM1_M	31.2774	-0.04808
0440_VM3_F	0442_VM3_M	31.2993	0.074825
0235_FP4_F	0231_FP4_M	31.3064	-0.10333
1273_FP1_F	0298_FP1_M	31.3135	0.15735
0408_VM3_F	0436_VM3_M	31.3252	0.140308
0721_CU3_F	0729_CU3_M	31.334	0.047048
1081_VM4_F	0381_VM3_M	31.3389	-0.177398
0032_FP2_F	0044_FP2_M	31.3504	-0.026927
0235_FP4_F	0241_FP4_M	31.3539	0.041177
0440_VM3_F	1179_VM3_M	31.4006	-0.106309
0464_VM3_F	0577_VM4_M	31.4006	0.029813
0223_VM1_F	0352_VM1_M	31.4056	-0.094436
0957_VM1_F	1052_VM1_M	31.4087	-0.038506
0383_VM3_F	0574_VM4_M	31.4107	-0.043581
0216_FP4_F	1202_FP4_M	31.4107	0.115219
0233_FP4_F	0242_FP4_M	31.4196	-0.075087
1105_VM1_F	0330_VM1_M	31.4228	-0.047147
0077_FP3_F	0073_FP2_M	31.4326	0.125754
0711_CU3_F	0722_CU3_M	31.442	0.116425
0346_VM1_F	0335_VM1_M	31.4679	-0.03844
0408_VM3_F	0442_VM3_M	31.5446	-0.04162
0412_VM3_F	0441_VM3_M	31.5543	-0.21145
1136_FF2_F	0994_FF2_M	31.5576	-0.037262
0412_VM3_F	0442_VM3_M	31.5605	-0.076685
1080_VM4_F	0400_VM3_M	31.5625	0.003343
0990_FF2_F	0996_FF2_M	31.6599	0.044196
1106_VM1_F	0946_VM1_M	31.6625	0.008902
0437_VM3_F	0438_VM3_M	31.6673	0.196201
0398_VM3_F	0458_VM3_M	31.7359	-0.016239
0701_CU3_F	0724_CU3_M	31.7373	0.011405
0077_FP3_F	0278_FP3_M	31.7407	0.026273
0990_FF2_F	0661_FF2_M	31.7422	-0.018785
0464_VM3_F	0568_VM4_M	31.7423	0.257629
1105_VM1_F	1051_VM1_M	31.7442	0.09715
1080_VM4_F	0382_VM3_M	31.7536	-0.1098
0234_FP4_F	0245_FP4_M	31.784	-0.031901
0083_FP4_F	1196_FP4_M	31.8004	0.061299
0206_VM1_F	0310_VM1_M	31.8199	-0.084176
0225_VM1_F	0308_VM1_M	31.8326	-0.071742
0461_VM3_F	0578_VM4_M	31.8574	-0.065656
0515_VM4_F	0458_VM3_M	31.91	0.094562
0015_FP2_F	0040_FP2_M	31.921	-0.057761
0028_FP2_F	0073_FP2_M	31.9536	-0.035371
0223_VM1_F	0940_VM1_M	31.9576	-0.014952
0225_VM1_F	0937_VM1_M	31.962	0.181941
0391_VM3_F	0579_VM4_M	32.0008	-0.008178
0235_FP4_F	0232_FP4_M	32.0142	-0.18404
0234_FP4_F	0271_FP4_M	32.0159	-0.097119
1081_VM4_F	0460_VM3_M	32.04	0.135982
0074_FP3_F	0041_FP2_M	32.0469	0.18501
1080_VM4_F	1114_VM4_M	32.0644	0.128198
0803_CU4_F	1319_CU4_M	32.0997	0.362807
1080_VM4_F	0459_VM3_M	32.1024	-0.047459
0793_CU4_F	0839_CU4_M	32.1101	-0.17795
0957_VM1_F	0310_VM1_M	32.1127	-0.073376
0206_VM1_F	0335_VM1_M	32.1178	0.122856
0030_FP2_F	0053_FP2_M	32.13	0.136612
0028_FP2_F	0273_FP3_M	32.1406	0.010776
0990_FF2_F	1240_FF2_M	32.1553	0.008073
0027_FP2_F	0048_FP2_M	32.1594	0.183425
1106_VM1_F	1050_VM1_M	32.1718	-0.021575
0234_FP4_F	0227_FP4_M	32.1754	0.097943
1105_VM1_F	1054_VM1_M	32.1875	-0.069018
1105_VM1_F	0222_VM1_M	32.1972	0.120281
0782_CU4_F	0834_CU4_M	32.1972	0.211901
0430_VM3_F	1177_VM3_M	32.2118	0.159726
0780_FF4_F	0757_FF4_M	32.2163	-0.058864
1081_VM4_F	1152_VM4_M	32.2219	0.062592
0792_CU4_F	0839_CU4_M	32.2226	-0.082855
0317_VM2_F	0365_VM2_M	32.2263	0.211128
0993_FF2_F	1130_FF2_M	32.2467	0.006413
0408_VM3_F	0454_VM3_M	32.2808	0.181615
0782_CU4_F	1338_CU4_M	32.2946	0.271048
0434_VM3_F	0459_VM3_M	32.2957	-0.041709
0957_VM1_F	0311_VM1_M	32.2977	0.1048
0944_VM1_F	0915_VM1_M	32.299	-0.100131
1137_FF2_F	0660_FF2_M	32.3101	-0.075781
0461_VM3_F	0433_VM3_M	32.3236	0.021942
1080_VM4_F	0559_VM4_M	32.3599	-0.060046
1136_FF2_F	1168_FF2_M	32.3693	0.025455
0439_VM3_F	0444_VM3_M	32.3724	-0.15654
0408_VM3_F	0441_VM3_M	32.3835	-0.093472
1106_VM1_F	0325_VM1_M	32.3866	-0.033517
0030_FP2_F	0052_FP2_M	32.3883	-0.039342
0383_VM3_F	0455_VM3_M	32.3892	0.172741
0430_VM3_F	0400_VM3_M	32.4052	0.059311
0412_VM3_F	0575_VM4_M	32.4177	0.120981
0347_VM1_F	0342_VM1_M	32.423	0.03381
1080_VM4_F	0575_VM4_M	32.4302	0.365103
0516_VM4_F	0579_VM4_M	32.4351	0.016633
0206_VM1_F	0309_VM1_M	32.4944	0.085775
0430_VM3_F	0553_VM4_M	32.5015	0.029008
0083_FP4_F	1204_FP4_M	32.5159	-0.007111
0515_VM4_F	0403_VM3_M	32.5375	-0.134276
1082_VM4_F	1153_VM4_M	32.554	0.10744
0346_VM1_F	0352_VM1_M	32.5902	-0.094683
0399_VM3_F	0565_VM4_M	32.5942	0.121963
0753_FF4_F	0778_FF4_M	32.5987	0.064713
0015_FP2_F	0053_FP2_M	32.6046	-0.031963
0347_VM1_F	0224_VM1_M	32.6068	0.011674
0206_VM1_F	0325_VM1_M	32.6075	0.077836
0516_VM4_F	0458_VM3_M	32.6154	0.00269
0701_CU3_F	0725_CU3_M	32.6219	0.086413
0437_VM3_F	0442_VM3_M	32.6289	-0.087983
0316_VM2_F	0356_VM2_M	32.6595	0.099479
1022_FF1_F	1002_FF1_M	32.6598	-0.031194
0737_FF3_F	1083_FF3_M	32.664	-0.013747
0641_FF2_F	1166_FF2_M	32.666	-0.015005
0321_VM2_F	0293_VM2_M	32.7236	-0.009135
0819_CU4_F	1319_CU4_M	32.73	-0.069158
1106_VM1_F	1048_VM1_M	32.7305	-0.170454
0225_VM1_F	0958_VM1_M	32.811	0.048619
0080_FP3_F	0280_FP3_M	32.8337	0.182252
0515_VM4_F	0559_VM4_M	32.8589	-0.048474
0321_VM2_F	0318_VM2_M	32.8788	0.037192
0080_FP3_F	0073_FP2_M	32.8938	0.083252
0234_FP4_F	0228_FP4_M	32.9147	-0.077617
1081_VM4_F	0552_VM4_M	32.9377	0.193185
1106_VM1_F	0945_VM1_M	32.9473	-0.043933
0399_VM3_F	0564_VM4_M	32.9494	0.215127
0038_FP2_F	0050_FP2_M	32.9527	-0.018513
0957_VM1_F	0963_VM1_M	32.9821	-0.111159
1261_FF4_F	0832_FF4_M	32.9839	0.22792
0074_FP3_F	0281_FP3_M	32.9889	-0.067285
0753_FF4_F	0759_FF4_M	32.9971	-0.053393
0398_VM3_F	0435_VM3_M	33	0.177595
0383_VM3_F	0570_VM4_M	33.0001	0.016213
1105_VM1_F	1050_VM1_M	33.0009	0.052869
0083_FP4_F	0241_FP4_M	33.0015	-0.006972
0440_VM3_F	0382_VM3_M	33.0053	-0.028328
0077_FP3_F	0273_FP3_M	33.0159	-0.0052
1105_VM1_F	0309_VM1_M	33.0192	0.19963
0464_VM3_F	0570_VM4_M	33.0308	-0.032051
1106_VM1_F	0327_VM1_M	33.0431	-0.109672
0347_VM1_F	1108_VM1_M	33.0492	0.138094
0417_VM3_F	0423_VM3_M	33.0535	0.087546
0957_VM1_F	0916_VM1_M	33.0608	0.032854
0753_FF4_F	1266_FF4_M	33.0664	0.079971
0439_VM3_F	1161_VM3_M	33.0668	-0.06698
0464_VM3_F	0569_VM4_M	33.0831	-0.120478
0398_VM3_F	0436_VM3_M	33.0899	0.047643
0515_VM4_F	0454_VM3_M	33.1093	-0.178441
0399_VM3_F	0574_VM4_M	33.117	0.048106
0383_VM3_F	0568_VM4_M	33.1196	0.051725
0461_VM3_F	0432b_VM3_M	33.125	-0.005126
0993_FF2_F	1237_FF2_M	33.1291	0.112402
1082_VM4_F	0520_VM4_M	33.1339	-0.111845
1289_CU2_F	0505_CU2_M	33.137	-0.066751
1080_VM4_F	0558_VM4_M	33.1401	-0.137655
0721_CU3_F	0723_CU3_M	33.1627	-0.103023
0030_FP2_F	0033_FP2_M	33.1964	0.102523
1137_FF2_F	1132_FF2_M	33.2024	-0.10746
1105_VM1_F	0312_VM1_M	33.2079	0.27943
0721_CU3_F	0694_CU3_M	33.2477	-0.001768
0986_FF4_F	1258_FF4_M	33.27	0.067486
0461_VM3_F	0565_VM4_M	33.2759	0.067655
1128_FF2_F	0991_FF2_M	33.2848	0.077125
0737_FF3_F	0734_FF3_M	33.3012	0.289099
1080_VM4_F	0563_VM4_M	33.3193	-0.0636
0406_VM3_F	0520_VM4_M	33.3205	-0.02338
0700_CU3_F	0726_CU3_M	33.3725	-0.045211
0440_VM3_F	0459_VM3_M	33.3787	0.00386
0701_CU3_F	0728_CU3_M	33.3973	0.313881
0223_VM1_F	0310_VM1_M	33.4253	0.071183
0439_VM3_F	0450_VM3_M	33.4398	0.11871
0516_VM4_F	0463_VM3_M	33.4433	0.016694
0346_VM1_F	0341_VM1_M	33.4465	-0.013746
0383_VM3_F	0453_VM3_M	33.4487	0.149986
0323_VM2_F	0371_VM2_M	33.4524	0.227929
0406_VM3_F	1178_VM3_M	33.4524	0.10488
0439_VM3_F	1176_VM3_M	33.4665	0.13437
0347_VM1_F	0311_VM1_M	33.4693	-0.091812
0213_FP4_F	0220_FP4_M	33.4738	0.079566
0026_FP2_F	0052_FP2_M	33.4808	-0.00667
0440_VM3_F	1181_VM3_M	33.508	0.022533
0799_CU4_F	1319_CU4_M	33.5263	0.267135
0717_CU3_F	0724_CU3_M	33.5676	0.018528
0398_VM3_F	1178_VM3_M	33.5731	0.003037
0233_FP4_F	0241_FP4_M	33.5797	-0.143175
0992_FF2_F	0996_FF2_M	33.592	-0.075662
1080_VM4_F	0571_VM4_M	33.6015	0.093197
0641_FF2_F	1167_FF2_M	33.6155	0.158697
0398_VM3_F	0564_VM4_M	33.6208	-0.007892
1137_FF2_F	0659_FF2_M	33.6333	0.057976
0001_FP1_F	0307_FP1_M	33.6471	-0.052809
0417_VM3_F	0431b_VM3_M	33.6536	0.064036
0399_VM3_F	0566_VM4_M	33.6694	0.121963
0223_VM1_F	0961_VM1_M	33.677	0.114811
0990_FF2_F	1239_FF2_M	33.6884	0.067847
0223_VM1_F	0345_VM1_M	33.6896	0.117633
0461_VM3_F	0555_VM4_M	33.693	0.002516
0753_FF4_F	1267_FF4_M	33.7022	-0.012083
0399_VM3_F	0457_VM3_M	33.7141	0.050257
0782_CU4_F	0809_CU4_M	33.7149	-0.227883
0439_VM3_F	0431b_VM3_M	33.7178	0.17475
0018_FP2_F	0042_FP2_M	33.7413	0.037905
0074_FP3_F	0043_FP2_M	33.7604	-0.045932
1022_FF1_F	1004_FF1_M	33.7648	0.112493
0038_FP2_F	0039_FP2_M	33.787	0.076557
0237_FP4_F	0268_FP4_M	33.787	0.014469
0383_VM3_F	0565_VM4_M	33.8174	0.12816
0219_FP4_F	0241_FP4_M	33.8203	0.037934
0803_CU4_F	0837_CU4_M	33.8208	0.20177
0417_VM3_F	0572_VM4_M	33.8209	-0.056499
0223_VM1_F	0918_VM1_M	33.848	-0.042098
0944_VM1_F	0984_VM1_M	33.873	0.022766
0406_VM3_F	0517_VM4_M	33.8976	-0.100852
0383_VM3_F	1151_VM4_M	33.9027	0.064837
0412_VM3_F	0443_VM3_M	33.9485	0.14474
1081_VM4_F	0565_VM4_M	33.9765	0.063108
1081_VM4_F	0566_VM4_M	33.9835	0.063108
0399_VM3_F	0462_VM3_M	34	0.036423
1137_FF2_F	0994_FF2_M	34.0001	-0.090671
0398_VM3_F	0573_VM4_M	34.0005	0.071923
1272_FP1_F	0298_FP1_M	34.0184	0.148966
0028_FP2_F	0033_FP2_M	34.0329	0.090932
0782_CU4_F	0814_CU4_M	34.0462	-0.125688
0032_FP2_F	0029_FP2_M	34.0552	0.246097
0316_VM2_F	0372_VM2_M	34.0693	-0.04956
0408_VM3_F	0459_VM3_M	34.0706	-0.003335
0391_VM3_F	0575_VM4_M	34.089	0.004758
0032_FP2_F	0039_FP2_M	34.1267	-0.027214
1128_FF2_F	0660_FF2_M	34.1321	0.061722
0347_VM1_F	0936_VM1_M	34.1349	0.124963
1133_FF2_F	0661_FF2_M	34.1587	0.100967
0391_VM3_F	0441_VM3_M	34.1631	-0.082718
0737_FF3_F	0752_FF3_M	34.1765	0.080362
0398_VM3_F	0578_VM4_M	34.2053	-0.047564
0412_VM3_F	0553_VM4_M	34.2296	-0.004641
1106_VM1_F	0328_VM1_M	34.2418	0.033066
1261_FF4_F	1265_FF4_M	34.2479	0.034124
0701_CU3_F	0723_CU3_M	34.2501	-0.016786
0717_CU3_F	0725_CU3_M	34.2742	0.227356
1290_CU2_F	0508_CU2_M	34.2794	0.137665
0461_VM3_F	0577_VM4_M	34.3034	-0.021853
0990_FF2_F	0684_FF2_M	34.3224	0.027963
0780_FF4_F	1257_FF4_M	34.3288	-0.020462
0083_FP4_F	1197_FP4_M	34.359	0.030057
0516_VM4_F	0455_VM3_M	34.3662	0.015784
0015_FP2_F	0031_FP2_M	34.3753	0.239449
0028_FP2_F	0053_FP2_M	34.4071	0.230004
0700_CU3_F	0724_CU3_M	34.4103	0.129546
0317_VM2_F	0372_VM2_M	34.4519	-0.047409
0083_FP4_F	0271_FP4_M	34.452	-0.022416
0701_CU3_F	0727_CU3_M	34.4797	0.141871
0223_VM1_F	0959_VM1_M	34.5688	-0.080884
0721_CU3_F	0730_CU3_M	34.5925	0.002585
0439_VM3_F	0451_VM3_M	34.5977	0.044924
0321_VM2_F	0367_VM2_M	34.6015	0.173014
0412_VM3_F	0552_VM4_M	34.6081	0.03627
0992_FF2_F	1237_FF2_M	34.6098	0.293716
0464_VM3_F	0456_VM3_M	34.6108	0.120514
0957_VM1_F	0313_VM1_M	34.6157	0.093001
0018_FP2_F	0031_FP2_M	34.6179	0.231339
0799_CU4_F	0839_CU4_M	34.6587	-0.007799
0461_VM3_F	0566_VM4_M	34.6663	0.067655
0030_FP2_F	0073_FP2_M	34.6707	0.034578
0026_FP2_F	0041_FP2_M	34.6779	-0.074793
0080_FP3_F	0273_FP3_M	34.6875	0.023183
0711_CU3_F	0729_CU3_M	34.7131	-0.048714
0391_VM3_F	0554_VM4_M	34.7205	-0.014681
0642_FF2_F	0996_FF2_M	34.7325	0.206076
0383_VM3_F	0566_VM4_M	34.7481	0.12816
0219_FP4_F	1202_FP4_M	34.7918	-0.078875
0995_FF2_F	1240_FF2_M	34.8281	0.00289
1136_FF2_F	1167_FF2_M	34.8479	-0.051151
0957_VM1_F	1048_VM1_M	34.8585	0.042157
0408_VM3_F	0455_VM3_M	34.8604	0.20645
0213_FP4_F	0236_FP4_M	34.8692	0.164998
0430_VM3_F	1175_VM3_M	34.886	0.149239
0406_VM3_F	0554_VM4_M	34.9198	-0.176774
0225_VM1_F	0324_VM1_M	34.9455	-0.109385
0038_FP2_F	0051_FP2_M	34.9494	0.08977
0028_FP2_F	0052_FP2_M	34.9727	-0.034774
1105_VM1_F	0333_VM1_M	34.9737	0.035622
0030_FP2_F	0273_FP3_M	34.9831	0.049658
1022_FF1_F	1009_FF1_M	34.9949	-0.021746
0399_VM3_F	0568_VM4_M	35.004	0.087927
0461_VM3_F	0572_VM4_M	35.0074	-0.097104
0439_VM3_F	1164_VM3_M	35.0171	0.16717
0219_FP4_F	0243_FP4_M	35.027	-0.023524
0516_VM4_F	0563_VM4_M	35.0486	-0.067869
1105_VM1_F	0334_VM1_M	35.0506	0.109104
0206_VM1_F	0331_VM1_M	35.0536	-0.082221
0391_VM3_F	0442_VM3_M	35.0751	0.028381
0464_VM3_F	0559_VM4_M	35.0803	0.171232
0399_VM3_F	0570_VM4_M	35.0805	0.034506
0383_VM3_F	1153_VM4_M	35.0883	-0.043355
0430_VM3_F	0554_VM4_M	35.0928	0.080062
0383_VM3_F	0564_VM4_M	35.108	0.125493
0080_FP3_F	0276_FP3_M	35.1113	-0.042259
0399_VM3_F	0458_VM3_M	35.1141	-0.152873
0083_FP4_F	1200_FP4_M	35.141	-0.070053
0408_VM3_F	0443_VM3_M	35.142	0.084724
0464_VM3_F	0453_VM3_M	35.142	0.153367
0582_FF1_F	1002_FF1_M	35.1577	0.032432
0437_VM3_F	0466_VM3_M	35.1746	0.048004
0471_CU1_F	0514_CU2_M	35.197	0.101557
0434_VM3_F	0448_VM3_M	35.1997	0.149959
0819_CU4_F	0839_CU4_M	35.2097	0.110256
0028_FP2_F	0044_FP2_M	35.2113	-0.055887
0347_VM1_F	0335_VM1_M	35.2358	-0.183566
0321_VM2_F	0292_VM2_M	35.2605	-0.100129
0406_VM3_F	0457_VM3_M	35.2642	0.228429
1080_VM4_F	0460_VM3_M	35.2772	0.025398
0700_CU3_F	0725_CU3_M	35.3129	0.120452
0225_VM1_F	0310_VM1_M	35.3565	0.043315
0780_FF4_F	1268_FF4_M	35.3618	-0.112639
0944_VM1_F	0982_VM1_M	35.3638	-0.069619
1261_FF4_F	1268_FF4_M	35.3978	0.054388
0803_CU4_F	0838_CU4_M	35.4241	0.155526
0993_FF2_F	0996_FF2_M	35.4264	0.029922
0237_FP4_F	0270_FP4_M	35.4393	-0.162661
0323_VM2_F	0319_VM2_M	35.4438	-0.047713
0083_FP4_F	1199_FP4_M	35.4452	-0.11154
0957_VM1_F	1051_VM1_M	35.4611	0.083795
0471_CU1_F	1297_CU1_M	35.4935	0.219441
1020_FF1_F	1023_FF1_M	35.4979	-0.074039
0437_VM3_F	1179_VM3_M	35.5106	-0.018653
0399_VM3_F	0431b_VM3_M	35.5114	-0.05517
0219_FP4_F	0242_FP4_M	35.5295	-0.022026
0515_VM4_F	0558_VM4_M	35.5337	-0.008464
1082_VM4_F	0562_VM4_M	35.5473	-0.141005
0701_CU3_F	0729_CU3_M	35.5724	0.031275
0717_CU3_F	1325_CU3_M	35.5758	-0.133965
0399_VM3_F	0423_VM3_M	35.5928	-0.187271
0347_VM1_F	1109_VM1_M	35.6078	-0.064
0712_CU3_F	0728_CU3_M	35.6106	0.140696
0322_VM2_F	0364_VM2_M	35.6157	-0.043041
0700_CU3_F	0723_CU3_M	35.6292	0.221048
1273_FP1_F	1276_FP1_M	35.6297	0.114243
0225_VM1_F	0353_VM1_M	35.6522	0.089534
0391_VM3_F	0520_VM4_M	35.6665	-0.075539
0417_VM3_F	0457_VM3_M	35.6846	0.204167
0488_CU2_F	0510_CU2_M	35.7032	-0.03755
0782_CU4_F	0841_CU4_M	35.7054	-0.151741
0399_VM3_F	0555_VM4_M	35.7199	0.135585
1129_FF2_F	0991_FF2_M	35.7546	0.012717
0464_VM3_F	0579_VM4_M	35.764	0.03993
0001_FP1_F	0288_FP1_M	35.7659	0.023936
0038_FP2_F	0044_FP2_M	35.7756	0.098821
0992_FF2_F	1127_FF2_M	35.7771	0.089137
0700_CU3_F	0728_CU3_M	35.7798	-0.105578
0782_CU4_F	0811_CU4_M	35.7867	0.109739
0701_CU3_F	0730_CU3_M	35.788	0.045362
1105_VM1_F	0348_VM1_M	35.8151	-0.138686
0408_VM3_F	1178_VM3_M	35.8222	0.125284
0417_VM3_F	1151_VM4_M	35.832	0.040327
0323_VM2_F	0295_VM2_M	35.8959	-0.152446
0015_FP2_F	0042_FP2_M	35.9098	-0.106831
1080_VM4_F	0381_VM3_M	35.9224	0.051677
0018_FP2_F	0049_FP2_M	35.9383	0.126922
0957_VM1_F	0982_VM1_M	35.962	0.041748
0317_VM2_F	0359_VM2_M	35.9664	0.194391
0461_VM3_F	1178_VM3_M	36.0027	-0.078545
0430_VM3_F	0441_VM3_M	36.0035	-0.058801
0516_VM4_F	0457_VM3_M	36.0035	-0.005841
0989_FF2_F	1167_FF2_M	36.0039	0.188769
0644_FF2_F	1239_FF2_M	36.006	-0.002525
0461_VM3_F	0436_VM3_M	36.0072	0.003599
0417_VM3_F	0576_VM4_M	36.01	0.00974
0990_FF2_F	1130_FF2_M	36.0196	-0.195651
0711_CU3_F	0730_CU3_M	36.0196	-0.078822
0237_FP4_F	0215_FP4_M	36.0287	-0.192262
0461_VM3_F	0435_VM3_M	36.041	-0.01497
1105_VM1_F	0331_VM1_M	36.0478	0.032856
0015_FP2_F	0052_FP2_M	36.0548	-0.129382
0434_VM3_F	1179_VM3_M	36.0575	-0.061421
0391_VM3_F	0443_VM3_M	36.0577	-0.027848
0437_VM3_F	0552_VM4_M	36.0577	-0.011959
0383_VM3_F	0462_VM3_M	36.0722	0.014036
0995_FF2_F	0661_FF2_M	36.1395	-0.019738
0437_VM3_F	0458_VM3_M	36.1715	-0.04036
1022_FF1_F	1006_FF1_M	36.1969	-0.120989
0225_VM1_F	0343_VM1_M	36.2117	-0.064191
0398_VM3_F	0555_VM4_M	36.2324	0.181762
1080_VM4_F	0949_VM4_M	36.2802	0.090248
0417_VM3_F	0433_VM3_M	36.2901	-0.075641
1106_VM1_F	0344_VM1_M	36.3363	-0.175576
0515_VM4_F	0455_VM3_M	36.3413	-0.165007
1081_VM4_F	0459_VM3_M	36.3746	0.146998
0398_VM3_F	0577_VM4_M	36.3894	-0.029833
0206_VM1_F	0332_VM1_M	36.3899	-0.014051
0216_FP4_F	0229_FP4_M	36.4287	-0.026362
1261_FF4_F	1267_FF4_M	36.4662	0.020432
0793_CU4_F	0838_CU4_M	36.4679	0.088491
0015_FP2_F	0039_FP2_M	36.4788	-0.040299
0398_VM3_F	0565_VM4_M	36.5236	0.027528
0700_CU3_F	0730_CU3_M	36.5321	-0.032091
0819_CU4_F	1320_CU3_M	36.5321	-0.051298
1020_FF1_F	1055_FF1_M	36.5493	-0.105056
0737_FF3_F	0749_FF3_M	36.5567	-0.16303
1128_FF2_F	0659_FF2_M	36.5582	0.255784
0317_VM2_F	0320_VM2_M	36.5669	0.089862
0430_VM3_F	0443_VM3_M	36.5681	-0.028053
0032_FP2_F	0043_FP2_M	36.5685	0.044423
0408_VM3_F	0553_VM4_M	36.5751	-0.023342
0216_FP4_F	0238_FP4_M	36.5989	-0.071434
0083_FP4_F	0236_FP4_M	36.6387	-0.099503
0412_VM3_F	0457_VM3_M	36.6484	-0.085144
0417_VM3_F	0432b_VM3_M	36.6879	-0.063912
0957_VM1_F	0914_VM1_M	36.7045	0.170391
0074_FP3_F	0029_FP2_M	36.7124	0.185895
1129_FF2_F	1172_FF2_M	36.7443	0.209806
0383_VM3_F	0457_VM3_M	36.7448	0.020148
1105_VM1_F	1074_VM1_M	36.7613	-0.043377
0391_VM3_F	0517_VM4_M	36.7636	-0.145673
0700_CU3_F	0727_CU3_M	36.7692	-0.067202
0347_VM1_F	0309_VM1_M	36.7696	-0.039731
1022_FF1_F	1005_FF1_M	36.7931	0.009812
0957_VM1_F	1047_VM1_M	36.797	0.154079
0700_CU3_F	0729_CU3_M	36.7978	-0.005444
0234_FP4_F	0269_FP4_M	36.818	0.084025
0406_VM3_F	0456_VM3_M	36.8227	0.214481
0461_VM3_F	0556_VM4_M	36.8227	-0.018053
0323_VM2_F	0296_VM2_M	36.8255	-0.0735
0323_VM2_F	0320_VM2_M	36.8409	0.043751
0642_FF2_F	0684_FF2_M	36.8655	0.11194
0993_FF2_F	1127_FF2_M	36.8693	-0.039365
0644_FF2_F	1240_FF2_M	36.885	-0.020104
0792_CU4_F	0838_CU4_M	36.8897	0.121032
0399_VM3_F	1151_VM4_M	36.9255	0.15544
0406_VM3_F	0442_VM3_M	36.9372	-0.114274
1261_FF4_F	0779_FF4_M	36.9392	-0.062607
0406_VM3_F	0441_VM3_M	36.9396	-0.083724
0515_VM4_F	0457_VM3_M	36.9596	-0.100717
0712_CU3_F	0727_CU3_M	36.9747	-0.092301
1082_VM4_F	0575_VM4_M	36.9794	0.135344
0206_VM1_F	0343_VM1_M	36.9822	-0.010821
0237_FP4_F	0267_FP4_M	36.9899	0.031691
0434_VM3_F	0466_VM3_M	37.0006	0.005236
0461_VM3_F	0576_VM4_M	37.0016	-0.076481
0989_FF2_F	1135_FF2_M	37.012	-0.104681
0225_VM1_F	0963_VM1_M	37.0153	0.0023
0223_VM1_F	0324_VM1_M	37.0209	0.26219
0787_CU4_F	0839_CU4_M	37.0475	0.209673
0782_CU4_F	0840_CU4_M	37.061	-0.195503
0219_FP4_F	0239_FP4_M	37.0646	-0.122818
0206_VM1_F	0934_VM1_M	37.0792	-0.077683
0347_VM1_F	0324_VM1_M	37.0913	0.04163
0206_VM1_F	0340_VM1_M	37.1223	-0.11686
0437_VM3_F	0465_VM3_M	37.1833	0.148643
0347_VM1_F	0913_VM1_M	37.1991	-0.116883
0399_VM3_F	0456_VM3_M	37.2141	0.036308
0083_FP4_F	1198_FP4_M	37.2156	0.158996
0347_VM1_F	0308_VM1_M	37.2366	-0.083804
0434_VM3_F	1181_VM3_M	37.2404	-0.023037
0799_CU4_F	0837_CU4_M	37.2412	0.106099
0032_FP2_F	0050_FP2_M	37.25	0.006501
0317_VM2_F	0371_VM2_M	37.2589	-0.132368
1136_FF2_F	1130_FF2_M	37.2841	0.077013
0018_FP2_F	0041_FP2_M	37.2956	-0.078948
0391_VM3_F	0458_VM3_M	37.3187	0.007646
1106_VM1_F	0329_VM1_M	37.3198	0.03519
0986_FF4_F	1259_FF4_M	37.3261	-0.003263
0001_FP1_F	0301_FP1_M	37.3321	-0.050701
0957_VM1_F	0961_VM1_M	37.3392	0.18132
1136_FF2_F	0660_FF2_M	37.3599	-0.052525
0993_FF2_F	0684_FF2_M	37.3657	0.004765
0234_FP4_F	0272_FP4_M	37.4112	-0.102251
0515_VM4_F	0579_VM4_M	37.4721	0.117629
0317_VM2_F	0364_VM2_M	37.4734	0.052976
0717_CU3_F	0731_CU3_M	37.4734	-0.111827
1081_VM4_F	0571_VM4_M	37.4739	0.080765
0412_VM3_F	0456_VM3_M	37.5029	0.106251
0038_FP2_F	0029_FP2_M	37.5052	0.100473
0206_VM1_F	0224_VM1_M	37.5138	-0.073887
1082_VM4_F	0951_VM4_M	37.5306	0.189343
0440_VM3_F	0448_VM3_M	37.5325	0.134249
0206_VM1_F	1099_VM1_M	37.5359	0.150901
0322_VM2_F	0357_VM2_M	37.5505	-0.039168
0439_VM3_F	0453_VM3_M	37.5939	-0.018667
0644_FF2_F	1134_FF2_M	37.6213	-0.045371
0406_VM3_F	0567_VM4_M	37.6431	0.147483
0516_VM4_F	0559_VM4_M	37.6816	0.080104
0225_VM1_F	0960_VM1_M	37.6972	-0.063458
0083_FP4_F	0214_FP4_M	37.7848	0.243512
0995_FF2_F	1135_FF2_M	37.7897	-0.079701
0471_CU1_F	0510_CU2_M	37.7945	-0.017099
0417_VM3_F	0574_VM4_M	37.8094	0.085187
0515_VM4_F	0463_VM3_M	37.8252	-0.004302
0083_FP4_F	0220_FP4_M	37.8857	-0.094478
0080_FP3_F	0278_FP3_M	37.8869	0.18837
0383_VM3_F	0555_VM4_M	37.8882	-0.040059
0799_CU4_F	1320_CU3_M	37.8992	-0.076835
1020_FF1_F	1009_FF1_M	37.9014	-0.075461
0383_VM3_F	0947_VM4_M	37.9165	0.069617
0391_VM3_F	1176_VM3_M	37.9356	-0.148573
0030_FP2_F	0044_FP2_M	37.9473	0.199944
0383_VM3_F	0458_VM3_M	37.9575	-0.032847
0398_VM3_F	0566_VM4_M	37.9588	0.027528
0439_VM3_F	1179_VM3_M	37.9634	0.172988
0216_FP4_F	0220_FP4_M	38	0.062232
0216_FP4_F	1203_FP4_M	38.002	-0.069484
0406_VM3_F	0578_VM4_M	38.0046	-0.161829
0398_VM3_F	0572_VM4_M	38.0132	0.040249
1131_FF2_F	0661_FF2_M	38.0144	-0.02623
0383_VM3_F	0423_VM3_M	38.0206	0.158033
0440_VM3_F	1180_VM3_M	38.0633	0.301903
0216_FP4_F	0236_FP4_M	38.0781	0.089524
0225_VM1_F	0914_VM1_M	38.0842	-0.019383
0989_FF2_F	1132_FF2_M	38.0863	-0.073884
1022_FF1_F	0998_FF1_M	38.0884	-0.03841
0399_VM3_F	1153_VM4_M	38.1038	-0.012419
0383_VM3_F	0431b_VM3_M	38.1187	-0.009263
1080_VM4_F	0458_VM3_M	38.1256	0.031732
0430_VM3_F	1174_VM3_M	38.1387	0.146299
0408_VM3_F	0552_VM4_M	38.1608	-0.016353
0323_VM2_F	0247_VM2_M	38.1637	0.068113
0417_VM3_F	1153_VM4_M	38.1898	-0.0254
0643_FF2_F	1240_FF2_M	38.1898	-0.059705
0737_FF3_F	1090_FF3_M	38.2175	0.180166
0233_FP4_F	0246_FP4_M	38.2481	-0.002949
1106_VM1_F	0959_VM1_M	38.266	-0.015917
0315_VM2_F	0358_VM2_M	38.3524	-0.037176
0641_FF2_F	1232_FF2_M	38.3603	-0.010371
0644_FF2_F	1135_FF2_M	38.3705	0.010113
0399_VM3_F	0556_VM4_M	38.409	-0.094776
0515_VM4_F	1114_VM4_M	38.4233	0.01059
1080_VM4_F	1146_VM4_M	38.4242	-0.137601
0737_FF3_F	0751_FF3_M	38.432	-0.140336
0437_VM3_F	1181_VM3_M	38.442	-0.131031
0417_VM3_F	0564_VM4_M	38.455	-0.012293
1129_FF2_F	0660_FF2_M	38.5207	0.148077
0417_VM3_F	0456_VM3_M	38.5245	-0.036208
0417_VM3_F	0435_VM3_M	38.5362	-0.038564
0439_VM3_F	1158_VM3_M	38.5406	0.249016
0753_FF4_F	1257_FF4_M	38.5734	-0.052686
0819_CU4_F	0837_CU4_M	38.6143	0.041178
0430_VM3_F	0564_VM4_M	38.6147	0.086261
0412_VM3_F	0520_VM4_M	38.6363	0.047016
0213_FP4_F	0246_FP4_M	38.7222	-0.032515
0717_CU3_F	0722_CU3_M	38.7222	-0.028487
0439_VM3_F	0446_VM3_M	38.7487	-0.131482
0399_VM3_F	0433_VM3_M	38.7698	0.123654
0346_VM1_F	0936_VM1_M	38.7833	-0.040852
0430_VM3_F	0442_VM3_M	38.8284	0.11541
0417_VM3_F	0458_VM3_M	38.833	-0.147745
1080_VM4_F	0397_VM3_M	38.8422	0.120582
0408_VM3_F	0448_VM3_M	38.8455	0.062285
0957_VM1_F	0348_VM1_M	38.8654	-0.151282
0001_FP1_F	0300_FP1_M	38.8845	-0.104336
0417_VM3_F	0565_VM4_M	38.8941	-0.080923
0216_FP4_F	0240_FP4_M	38.903	0.070518
0986_FF4_F	0757_FF4_M	38.9313	0.000669
0225_VM1_F	0940_VM1_M	38.9402	0.015277
0223_VM1_F	0939_VM1_M	38.9695	0.10685
0032_FP2_F	0051_FP2_M	38.9779	-0.096284
0323_VM2_F	0372_VM2_M	38.9864	0.059073
1081_VM4_F	0562_VM4_M	38.9901	-0.00077
0434_VM3_F	0465_VM3_M	39	-0.135345
0461_VM3_F	0574_VM4_M	39.0015	0.24698
0989_FF2_F	1130_FF2_M	39.006	-0.153887
0322_VM2_F	0359_VM2_M	39.0149	0.013563
0417_VM3_F	0436_VM3_M	39.0155	0.063351
0237_FP4_F	1210_FP4_M	39.021	-0.025476
0323_VM2_F	0368_VM2_M	39.0217	0.175158
0233_FP4_F	0244_FP4_M	39.0221	0.047586
0515_VM4_F	1146_VM4_M	39.044	0.11297
1022_FF1_F	1007_FF1_M	39.044	-0.158091
0237_FP4_F	0227_FP4_M	39.0529	0.283837
1136_FF2_F	0659_FF2_M	39.0529	0.081232
0077_FP3_F	0279_FP3_M	39.0545	0.122344
0317_VM2_F	0360_VM2_M	39.0644	0.257761
0417_VM3_F	0570_VM4_M	39.0882	-0.198323
0417_VM3_F	0947_VM4_M	39.1234	0.07698
0235_FP4_F	0268_FP4_M	39.1352	0.035931
1105_VM1_F	0332_VM1_M	39.1455	-0.050959
0406_VM3_F	0577_VM4_M	39.1458	-0.049842
0412_VM3_F	0448_VM3_M	39.1484	-0.060436
1082_VM4_F	1151_VM4_M	39.1552	0.18159
0001_FP1_F	0306_FP1_M	39.2046	0.143238
1261_FF4_F	0759_FF4_M	39.2046	0.068091
0225_VM1_F	0945_VM1_M	39.2054	-0.053973
0346_VM1_F	0338_VM1_M	39.2295	0.018603
0780_FF4_F	1258_FF4_M	39.2309	0.047392
1106_VM1_F	0912_VM1_M	39.2635	0.050813
0412_VM3_F	0517_VM4_M	39.2719	-0.088467
0406_VM3_F	0443_VM3_M	39.2938	0.05638
0464_VM3_F	0558_VM4_M	39.3042	0.138213
1081_VM4_F	0463_VM3_M	39.3272	-0.059858
0993_FF2_F	1235_FF2_M	39.3401	-0.024944
0383_VM3_F	0569_VM4_M	39.3432	0.087989
0685_FF2_F	1235_FF2_M	39.3496	0.118535
0417_VM3_F	0568_VM4_M	39.3903	0.035016
1105_VM1_F	1048_VM1_M	39.4137	0.175364
0437_VM3_F	0448_VM3_M	39.4169	0.017756
0028_FP2_F	0046_FP2_M	39.4446	0.014028
0399_VM3_F	0432b_VM3_M	39.4588	0.007807
0437_VM3_F	0400_VM3_M	39.4723	0.082014
0434_VM3_F	0552_VM4_M	39.4723	0.065883
0398_VM3_F	0556_VM4_M	39.491	0.102163
0206_VM1_F	0958_VM1_M	39.4933	0.002002
0643_FF2_F	1127_FF2_M	39.5002	0.068204
0992_FF2_F	0684_FF2_M	39.5419	0.069488
0030_FP2_F	0046_FP2_M	39.5575	-0.033757
0412_VM3_F	0554_VM4_M	39.5577	0.232923
0516_VM4_F	1153_VM4_M	39.558	0.034015
0408_VM3_F	1159_VM3_M	39.5605	-0.034643
1273_FP1_F	1278_FP1_M	39.5759	0.112874
0957_VM1_F	1041_VM1_M	39.5817	0.200749
0317_VM2_F	0368_VM2_M	39.6325	-0.017746
0323_VM2_F	1183_VM2_M	39.6437	0.159637
0038_FP2_F	0043_FP2_M	39.6619	0.019408
0440_VM3_F	0458_VM3_M	39.6658	-0.067711
0321_VM2_F	0365_VM2_M	39.675	0.000454
0439_VM3_F	1159_VM3_M	39.6874	-0.133569
0641_FF2_F	0994_FF2_M	39.7148	0.101321
1082_VM4_F	1114_VM4_M	39.7332	0.003147
0408_VM3_F	0520_VM4_M	39.7659	-0.093433
1080_VM4_F	0403_VM3_M	39.8643	0.070541
0083_FP4_F	0242_FP4_M	39.8825	0.024083
0792_CU4_F	1319_CU4_M	39.9215	-0.045622
0787_CU4_F	0838_CU4_M	39.9491	0.141484
0944_VM1_F	0961_VM1_M	39.9508	0.225752
0346_VM1_F	0353_VM1_M	39.97	-0.021979
0225_VM1_F	0946_VM1_M	39.989	0.145148
0516_VM4_F	0453_VM3_M	40.0021	0.112434
0408_VM3_F	0517_VM4_M	40.0111	-0.041081
0439_VM3_F	0463_VM3_M	40.0129	-0.140286
0417_VM3_F	0566_VM4_M	40.0157	-0.080923
1105_VM1_F	0958_VM1_M	40.0258	0.296772
0995_FF2_F	0660_FF2_M	40.0258	-0.160109
0780_FF4_F	1266_FF4_M	40.027	0.000816
1272_FP1_F	0284_FP1_M	40.0281	0.00708
0398_VM3_F	0576_VM4_M	40.0531	-0.020169
0488_CU2_F	1291_CU2_M	40.0632	-0.09851
0347_VM1_F	0339_VM1_M	40.0819	-0.063856
0315_VM2_F	0366_VM2_M	40.084	0.10831
1128_FF2_F	1168_FF2_M	40.0892	0.049244
0406_VM3_F	0573_VM4_M	40.1183	-0.067455
0464_VM3_F	0431b_VM3_M	40.1268	-0.061602
0219_FP4_F	0245_FP4_M	40.1523	0.084412
0440_VM3_F	0466_VM3_M	40.1528	0.080958
1082_VM4_F	0566_VM4_M	40.1597	0.04179
1022_FF1_F	0999_FF1_M	40.1611	-0.093219
0828_CU4_F	1338_CU4_M	40.1761	-0.086496
0225_VM1_F	0334_VM1_M	40.1783	-0.001391
0439_VM3_F	1180_VM3_M	40.1857	-0.082156
0225_VM1_F	0917_VM1_M	40.1926	0.038984
0223_VM1_F	1052_VM1_M	40.1966	-0.165321
1105_VM1_F	0226_VM1_M	40.23	-0.049385
0642_FF2_F	1240_FF2_M	40.2352	-0.065199
0383_VM3_F	0456_VM3_M	40.2439	0.07869
1105_VM1_F	1076_VM1_M	40.2523	0.209028
0434_VM3_F	0400_VM3_M	40.2694	-0.081364
0083_FP4_F	0238_FP4_M	40.2774	0.023679
0641_FF2_F	0684_FF2_M	40.2797	0.068511
0434_VM3_F	0458_VM3_M	40.2925	0.00733
0323_VM2_F	1184_VM2_M	40.3475	-0.206027
0989_FF2_F	1168_FF2_M	40.3645	0.005623
0712_CU3_F	0729_CU3_M	40.3969	-0.00039
0383_VM3_F	0556_VM4_M	40.4172	0.139264
0957_VM1_F	0314_VM1_M	40.4214	-0.023524
0430_VM3_F	0555_VM4_M	40.4236	0.024396
0641_FF2_F	0686_FF2_M	40.4261	-0.094524
0347_VM1_F	0310_VM1_M	40.4663	0.091842
0074_FP3_F	0276_FP3_M	40.4818	-0.026293
0430_VM3_F	0438_VM3_M	40.4969	0.08461
1080_VM4_F	0950_VM4_M	40.5197	0.048998
0074_FP3_F	0283_FP3_M	40.5348	0.103897
0417_VM3_F	1178_VM3_M	40.5378	-0.130702
0399_VM3_F	0569_VM4_M	40.5471	0.212604
1081_VM4_F	0564_VM4_M	40.592	0.048026
0957_VM1_F	0936_VM1_M	40.611	-0.097411
[truncated: 3,949 more rows]

## Sheet: M-F pairs with assigned females
Appendix 3: All male-female pairs with females assigned as mothers (2485 pairs: 2382 non-parental, 103 parental)
All male-female pairs < 105m distance for assigned females. Female and Male are unique identifiers for individual trees. Column 'Parental pr' indicates whether offspring were recorded for that pair
site	Female ID	Male ID	distance_m	Loiselle_F	Parental pair
FP	0077_FP3_F	0078_FP3_M	2.00024	0.212883	FALSE
VM	0399_VM3_F	0465_VM3_M	2.46221	0.066282	FALSE
VM	0399_VM3_F	0466_VM3_M	2.63465	-0.004204	FALSE
VM	0430_VM3_F	0453_VM3_M	2.67818	0.082166	FALSE
VM	0516_VM4_F	0520_VM4_M	3	-0.186752	FALSE
VM	0406_VM3_F	0403_VM3_M	3.71021	0.124413	FALSE
VM	0434_VM3_F	0432b_VM3_M	3.9113	0.590145	FALSE
VM	0322_VM2_F	0297_VM2_M	3.96576	-0.004233	FALSE
FF	0641_FF2_F	0659_FF2_M	4.03227	-0.036309	FALSE
VM	0398_VM3_F	0382_VM3_M	4.0625	-0.007008	FALSE
VM	0398_VM3_F	0381_VM3_M	4.06971	0.154469	FALSE
VM	0434_VM3_F	0435_VM3_M	4.08169	0.0504	FALSE
FP	0234_FP4_F	0236_FP4_M	4.12311	-0.103843	FALSE
CU	0488_CU2_F	0489_CU2_M	4.30525	-0.0875	FALSE
CU	0471_CU1_F	0467_CU1_M	4.30583	-0.013445	FALSE
VM	0434_VM3_F	0436_VM3_M	4.31748	0.160077	FALSE
FF	1261_FF4_F	0757_FF4_M	4.48783	-0.060309	FALSE
VM	0434_VM3_F	0462_VM3_M	4.57413	0.045863	FALSE
VM	0515_VM4_F	0520_VM4_M	4.625	-0.034671	FALSE
VM	0383_VM3_F	0465_VM3_M	4.64033	0.071013	FALSE
VM	0315_VM2_F	0294_VM2_M	4.65195	0.151462	FALSE
VM	0398_VM3_F	0397_VM3_M	4.71699	-0.078152	FALSE
FP	0015_FP2_F	0045_FP2_M	4.83886	0.046007	FALSE
VM	0434_VM3_F	0423_VM3_M	5.20216	-0.079967	FALSE
FP	0234_FP4_F	0220_FP4_M	5.27413	-0.098515	FALSE
VM	0434_VM3_F	0433_VM3_M	5.4688	0.223552	FALSE
VM	0516_VM4_F	0517_VM4_M	5.49585	0.418575	FALSE
VM	0383_VM3_F	0466_VM3_M	5.5917	0.104032	FALSE
VM	0398_VM3_F	0460_VM3_M	5.77745	0.007579	FALSE
CU	0799_CU4_F	1340_CU4_M	6.54909	0.228582	FALSE
FP	0080_FP3_F	0079_FP3_M	6.80882	0.045828	FALSE
CU	0799_CU4_F	0815_CU4_M	6.94622	0.12507	FALSE
VM	0225_VM1_F	0348_VM1_M	6.96085	0.263274	FALSE
VM	0398_VM3_F	0403_VM3_M	7.1305	0.082875	FALSE
VM	0515_VM4_F	0517_VM4_M	7.19006	0.228976	FALSE
CU	0819_CU4_F	1340_CU4_M	7.2111	0.068405	FALSE
VM	0430_VM3_F	0431b_VM3_M	7.21544	0.178813	FALSE
VM	0317_VM2_F	0356_VM2_M	7.31544	0.011304	FALSE
VM	0516_VM4_F	0553_VM4_M	7.38902	0.43523	FALSE
FP	0038_FP2_F	0046_FP2_M	7.40205	0.01831	FALSE
CU	0819_CU4_F	0815_CU4_M	7.73082	0.109935	FALSE
VM	0399_VM3_F	0400_VM3_M	7.87624	-0.000347	FALSE
VM	0398_VM3_F	0466_VM3_M	8.0662	0.102277	FALSE
VM	0315_VM2_F	0247_VM2_M	8.08765	-0.062635	FALSE
VM	0347_VM1_F	0344_VM1_M	8.11658	0.021338	FALSE
FP	0216_FP4_F	0228_FP4_M	8.19394	0.338264	FALSE
FP	0219_FP4_F	0231_FP4_M	8.28025	-0.105414	FALSE
VM	0412_VM3_F	0403_VM3_M	8.6941	0.177794	FALSE
VM	0434_VM3_F	0431b_VM3_M	8.97228	-0.012642	FALSE
CU	0799_CU4_F	1339_CU4_M	9	0.135116	FALSE
VM	0515_VM4_F	0553_VM4_M	9.00542	0.072201	FALSE
CU	0717_CU3_F	0710_CU3_M	9.0589	0.094471	FALSE
CU	0819_CU4_F	1339_CU4_M	9.10443	-0.020262	FALSE
FF	0780_FF4_F	0779_FF4_M	9.16856	-0.23759	FALSE
FP	0083_FP4_F	0232_FP4_M	9.28057	-0.021122	FALSE
CU	0793_CU4_F	0815_CU4_M	9.33869	0.009608	FALSE
CU	0488_CU2_F	0467_CU1_M	9.60106	-0.002582	FALSE
VM	0399_VM3_F	0382_VM3_M	9.62056	-0.023033	FALSE
VM	0434_VM3_F	1178_VM3_M	9.81359	0.026605	FALSE
VM	0515_VM4_F	0554_VM4_M	9.96263	0.026816	FALSE
CU	0793_CU4_F	1340_CU4_M	10.025	0.042903	FALSE
VM	0398_VM3_F	0465_VM3_M	10.0355	0.142612	FALSE
FP	0219_FP4_F	0232_FP4_M	10.0518	0.196917	FALSE
VM	0225_VM1_F	0222_VM1_M	10.1003	0.043472	FALSE
FP	0234_FP4_F	0218_FP4_M	10.1073	-0.037011	FALSE
FF	0780_FF4_F	0756_FF4_M	10.152	0.053829	FALSE
FP	0077_FP3_F	0079_FP3_M	10.1743	0.060182	FALSE
FP	0234_FP4_F	0238_FP4_M	10.2287	-0.005213	FALSE
VM	0430_VM3_F	0463_VM3_M	10.2771	0.08109	FALSE
FF	1137_FF2_F	0661_FF2_M	10.2908	0.100305	FALSE
FF	0644_FF2_F	1127_FF2_M	10.4403	0.104029	FALSE
CU	0819_CU4_F	0834_CU4_M	10.5313	0.025361	FALSE
FF	0753_FF4_F	0755_FF4_M	10.5423	0.009337	FALSE
VM	0412_VM3_F	0463_VM3_M	10.566	0.001494	FALSE
VM	0406_VM3_F	0463_VM3_M	10.8912	-0.025047	FALSE
VM	0412_VM3_F	0397_VM3_M	10.9209	-0.154871	FALSE
VM	0430_VM3_F	0462_VM3_M	11.0114	0.066366	FALSE
VM	0430_VM3_F	0433_VM3_M	11.03	0.043822	FALSE
CU	0471_CU1_F	0502_CU2_M	11.0518	0.142339	FALSE
VM	0408_VM3_F	0403_VM3_M	11.1524	0.235275	FALSE
FP	0216_FP4_F	0231_FP4_M	11.3033	0.055264	FALSE
CU	0799_CU4_F	0834_CU4_M	11.3065	0.029194	FALSE
FP	0083_FP4_F	0231_FP4_M	11.45	0.170229	FALSE
FP	0219_FP4_F	0217_FP4_M	11.5143	-0.004176	FALSE
CU	0799_CU4_F	0807_CU4_M	11.5178	0.297425	FALSE
FP	0216_FP4_F	0227_FP4_M	11.6297	0.015317	FALSE
VM	0516_VM4_F	0554_VM4_M	11.6862	-0.057781	FALSE
CU	0787_CU4_F	0815_CU4_M	11.7302	0.115482	FALSE
CU	0782_CU4_F	0836_CU4_M	11.7813	0.128284	FALSE
VM	0430_VM3_F	0454_VM3_M	11.8099	0.035537	FALSE
FP	0219_FP4_F	0215_FP4_M	11.9152	-0.06454	FALSE
FP	0234_FP4_F	0243_FP4_M	12.008	0.031014	FALSE
VM	0430_VM3_F	0455_VM3_M	12.0546	0.048971	FALSE
VM	0398_VM3_F	0463_VM3_M	12.0649	-0.00628	FALSE
VM	0434_VM3_F	0453_VM3_M	12.0832	-0.042008	FALSE
FP	0219_FP4_F	0228_FP4_M	12.2296	-0.087941	FALSE
VM	0430_VM3_F	0432b_VM3_M	12.2577	0.0489	FALSE
CU	0819_CU4_F	0807_CU4_M	12.4224	-0.038869	FALSE
CU	0721_CU3_F	0710_CU3_M	12.4739	-0.058536	FALSE
CU	0819_CU4_F	1338_CU4_M	12.5399	0.015886	FALSE
VM	0516_VM4_F	0465_VM3_M	12.5754	0.094712	FALSE
CU	0787_CU4_F	1340_CU4_M	12.6022	0.192478	FALSE
FP	0216_FP4_F	0215_FP4_M	12.7332	-0.078059	FALSE
FP	0077_FP3_F	0076_FP3_M	12.7928	0.165333	FALSE
VM	0399_VM3_F	0403_VM3_M	13.0242	-0.053759	FALSE
VM	0399_VM3_F	0397_VM3_M	13.0459	0.026434	FALSE
VM	0516_VM4_F	0567_VM4_M	13.0721	0.05286	FALSE
VM	0347_VM1_F	0222_VM1_M	13.2137	0.061835	FALSE
FP	0015_FP2_F	0047_FP2_M	13.2663	-0.069386	FALSE
FP	0219_FP4_F	0218_FP4_M	13.4077	-0.070185	FALSE
VM	0347_VM1_F	0350_VM1_M	13.4522	0.13009	FALSE
FP	0219_FP4_F	0227_FP4_M	13.5283	-0.122864	FALSE
VM	0399_VM3_F	0460_VM3_M	13.5736	0.082012	FALSE
FP	0234_FP4_F	0242_FP4_M	13.9014	0.123087	FALSE
CU	0799_CU4_F	1338_CU4_M	13.911	0.197448	FALSE
CU	0793_CU4_F	1339_CU4_M	13.9483	-0.081986	FALSE
VM	0347_VM1_F	0345_VM1_M	14.0124	0.073185	FALSE
CU	0471_CU1_F	0489_CU2_M	14.0557	0.082553	FALSE
VM	0516_VM4_F	0466_VM3_M	14.1179	-0.039521	FALSE
VM	0515_VM4_F	0567_VM4_M	14.1632	-0.013242	FALSE
VM	0322_VM2_F	0295_VM2_M	14.2022	-0.038706	FALSE
VM	0225_VM1_F	0344_VM1_M	14.2176	0.064975	FALSE
VM	0383_VM3_F	0403_VM3_M	14.2736	0.150234	FALSE
VM	0430_VM3_F	1178_VM3_M	14.331	0.264798	FALSE
CU	0782_CU4_F	0835_CU4_M	14.3786	-0.082267	FALSE
VM	0322_VM2_F	0358_VM2_M	14.3876	0.037793	FALSE
VM	0515_VM4_F	0565_VM4_M	14.4721	-0.028004	FALSE
VM	0408_VM3_F	0397_VM3_M	14.5001	0.164706	FALSE
CU	0799_CU4_F	0836_CU4_M	14.5347	0.18295	FALSE
CU	0782_CU4_F	0815_CU4_M	14.5786	0.10754	FALSE
VM	0406_VM3_F	0460_VM3_M	14.6682	-0.192103	FALSE
VM	0317_VM2_F	0358_VM2_M	14.7344	-0.090212	FALSE
VM	0347_VM1_F	0349_VM1_M	14.7526	-0.001362	FALSE
FF	0780_FF4_F	0755_FF4_M	14.7963	-0.054146	FALSE
VM	0406_VM3_F	0382_VM3_M	14.8018	0.034529	FALSE
VM	0347_VM1_F	0912_VM1_M	14.8513	0.096965	FALSE
VM	0515_VM4_F	0566_VM4_M	14.8683	-0.028004	FALSE
CU	0819_CU4_F	0836_CU4_M	14.963	0.087877	FALSE
VM	0406_VM3_F	0400_VM3_M	15.0047	0.207978	FALSE
VM	0399_VM3_F	0553_VM4_M	15.0428	0.079606	FALSE
VM	0383_VM3_F	0397_VM3_M	15.0469	0.083273	FALSE
CU	0799_CU4_F	0835_CU4_M	15.0601	0.135116	FALSE
FP	0080_FP3_F	0076_FP3_M	15.0687	-0.003714	FALSE
VM	0430_VM3_F	0460_VM3_M	15.1542	-0.013615	FALSE
VM	0317_VM2_F	0297_VM2_M	15.158	0.261249	FALSE
VM	0322_VM2_F	0296_VM2_M	15.2317	0.049083	FALSE
CU	0819_CU4_F	0835_CU4_M	15.2444	-0.020262	FALSE
VM	0225_VM1_F	0349_VM1_M	15.2472	-0.05786	FALSE
CU	0782_CU4_F	1340_CU4_M	15.3176	0.107472	FALSE
FF	1261_FF4_F	0755_FF4_M	15.3736	-0.149776	FALSE
VM	0383_VM3_F	0381_VM3_M	15.4091	0.117287	FALSE
FP	0234_FP4_F	0240_FP4_M	15.4687	0.190062	FALSE
VM	0430_VM3_F	0381_VM3_M	15.6163	0.123883	FALSE
VM	0408_VM3_F	0463_VM3_M	15.7054	-0.034795	FALSE
CU	0787_CU4_F	1339_CU4_M	15.7054	0.005679	FALSE
VM	0430_VM3_F	0436_VM3_M	15.7061	0.062178	FALSE
FP	0015_FP2_F	0046_FP2_M	15.93	0.040565	FALSE
VM	0412_VM3_F	0381_VM3_M	15.9888	0.111634	FALSE
VM	0317_VM2_F	0247_VM2_M	16.011	0.146582	FALSE
FF	0753_FF4_F	0779_FF4_M	16.0395	0.331884	FALSE
CU	0787_CU4_F	0807_CU4_M	16.1245	0.167987	FALSE
VM	0317_VM2_F	0366_VM2_M	16.3144	0.046154	FALSE
FF	0644_FF2_F	0991_FF2_M	16.3946	0.039499	FALSE
FF	0753_FF4_F	0832_FF4_M	16.4012	0.009619	FALSE
VM	0383_VM3_F	0460_VM3_M	16.4436	0.003662	FALSE
FP	0077_FP3_F	0277_FP3_M	16.4552	-0.106919	FALSE
VM	0516_VM4_F	0573_VM4_M	16.46	0.065703	FALSE
CU	0782_CU4_F	1339_CU4_M	16.465	-0.082267	FALSE
VM	0430_VM3_F	0435_VM3_M	16.5928	0.071203	FALSE
FF	0644_FF2_F	0994_FF2_M	16.6208	0.069511	FALSE
VM	0347_VM1_F	0351_VM1_M	16.723	-0.100468	FALSE
VM	0383_VM3_F	0553_VM4_M	16.7398	0.001011	FALSE
VM	0225_VM1_F	0350_VM1_M	16.7845	0.075683	FALSE
VM	0406_VM3_F	0466_VM3_M	16.7896	0.023205	FALSE
VM	0225_VM1_F	0934_VM1_M	16.8506	0.069376	FALSE
CU	0488_CU2_F	0512_CU2_M	16.9088	0.012448	FALSE
VM	0398_VM3_F	0459_VM3_M	16.9358	0.02518	FALSE
VM	0430_VM3_F	0397_VM3_M	16.9718	0.197344	FALSE
CU	0488_CU2_F	0513_CU2_M	17.0014	-0.056743	FALSE
CU	0787_CU4_F	0835_CU4_M	17.0778	0.005679	FALSE
VM	0383_VM3_F	0520_VM4_M	17.0814	0.085882	FALSE
VM	0434_VM3_F	0463_VM3_M	17.1247	-0.043017	FALSE
FF	1137_FF2_F	1135_FF2_M	17.1298	0.046008	FALSE
VM	0383_VM3_F	0517_VM4_M	17.1323	0.024546	FALSE
VM	0399_VM3_F	0520_VM4_M	17.1323	-0.020637	FALSE
VM	0515_VM4_F	0573_VM4_M	17.2451	-0.03041	FALSE
VM	0516_VM4_F	0552_VM4_M	17.5564	-0.00055	FALSE
FP	0077_FP3_F	0275_FP3_M	17.5734	-0.092174	FALSE
CU	0793_CU4_F	0835_CU4_M	17.6557	-0.081986	FALSE
VM	0399_VM3_F	0517_VM4_M	17.7106	0.139372	FALSE
FP	0234_FP4_F	0241_FP4_M	17.87	0.122129	FALSE
FP	0083_FP4_F	1202_FP4_M	17.9244	0.042837	FALSE
VM	0412_VM3_F	0460_VM3_M	17.981	-0.068417	FALSE
FF	0753_FF4_F	0831_FF4_M	17.9901	0.019207	FALSE
VM	0515_VM4_F	0552_VM4_M	18.0174	-0.02983	FALSE
FP	0234_FP4_F	0217_FP4_M	18.08	0.020656	FALSE
VM	0412_VM3_F	0462_VM3_M	18.15	-0.058043	FALSE
VM	0430_VM3_F	0456_VM3_M	18.1526	0.014994	FALSE
VM	0406_VM3_F	0465_VM3_M	18.2741	0.123844	FALSE
FP	0038_FP2_F	0047_FP2_M	18.358	0.034563	FALSE
CU	0799_CU4_F	0814_CU4_M	18.4527	0.091715	FALSE
FP	0001_FP1_F	0303_FP1_M	18.4666	0.017779	FALSE
FP	0219_FP4_F	0214_FP4_M	18.4709	0.062873	FALSE
FP	0015_FP2_F	0044_FP2_M	18.4715	-0.089091	FALSE
VM	0398_VM3_F	0454_VM3_M	18.6829	0.179978	FALSE
VM	0322_VM2_F	0356_VM2_M	18.7632	-0.071809	FALSE
FF	0643_FF2_F	0684_FF2_M	18.7975	-0.008226	FALSE
VM	0430_VM3_F	0457_VM3_M	18.8551	-0.079617	FALSE
VM	0398_VM3_F	0553_VM4_M	18.9568	0.005173	FALSE
VM	0347_VM1_F	0352_VM1_M	19.0223	-0.007468	FALSE
VM	0412_VM3_F	0382_VM3_M	19.0576	-0.066233	FALSE
FF	1137_FF2_F	1127_FF2_M	19.0641	0.063859	FALSE
CU	0793_CU4_F	0809_CU4_M	19.0923	-0.05159	FALSE
CU	0793_CU4_F	0814_CU4_M	19.1697	0.161784	FALSE
VM	0515_VM4_F	0466_VM3_M	19.2485	-0.062341	FALSE
VM	0430_VM3_F	0382_VM3_M	19.2604	-0.029167	FALSE
VM	0515_VM4_F	0572_VM4_M	19.2681	-0.064178	FALSE
VM	0408_VM3_F	0400_VM3_M	19.3936	0.017314	FALSE
VM	0516_VM4_F	0565_VM4_M	19.4777	0.002844	FALSE
VM	0516_VM4_F	0572_VM4_M	19.488	0.050448	FALSE
VM	0516_VM4_F	0382_VM3_M	19.5329	0.066236	FALSE
VM	0430_VM3_F	0459_VM3_M	19.6287	0.050338	FALSE
CU	0793_CU4_F	0834_CU4_M	19.6787	0.136793	FALSE
FP	0015_FP2_F	0033_FP2_M	19.776	0.058267	FALSE
CU	0721_CU3_F	0724_CU3_M	19.7868	-0.134478	FALSE
VM	0408_VM3_F	0381_VM3_M	19.8283	0.306869	FALSE
VM	0398_VM3_F	0552_VM4_M	19.9845	0.10262	FALSE
VM	0317_VM2_F	0294_VM2_M	20.0792	0.029001	FALSE
VM	0516_VM4_F	0566_VM4_M	20.1037	0.002844	FALSE
FP	0216_FP4_F	0217_FP4_M	20.1322	-0.098981	FALSE
VM	0412_VM3_F	0400_VM3_M	20.1442	-0.107671	FALSE
VM	0399_VM3_F	0575_VM4_M	20.1582	0.054785	FALSE
VM	0430_VM3_F	0403_VM3_M	20.2223	0.111848	FALSE
FF	0780_FF4_F	0833_FF4_M	20.2643	0.021767	FALSE
VM	0515_VM4_F	0576_VM4_M	20.2655	0.245761	FALSE
CU	0721_CU3_F	0725_CU3_M	20.3166	0.052333	FALSE
VM	0516_VM4_F	0400_VM3_M	20.3187	-0.079717	FALSE
VM	0225_VM1_F	0351_VM1_M	20.5308	-0.048743	FALSE
VM	0434_VM3_F	1176_VM3_M	20.538	-0.130192	FALSE
VM	0317_VM2_F	0318_VM2_M	20.593	0.060632	FALSE
VM	0225_VM1_F	0224_VM1_M	20.5958	0.054484	FALSE
VM	0225_VM1_F	0345_VM1_M	20.6155	-0.060896	FALSE
VM	0383_VM3_F	0567_VM4_M	20.6385	0.030624	FALSE
VM	0383_VM3_F	0579_VM4_M	20.6458	0.064527	FALSE
CU	0721_CU3_F	0728_CU3_M	20.6644	0.127829	FALSE
CU	0712_CU3_F	0694_CU3_M	20.6732	-0.049206	FALSE
VM	0399_VM3_F	0552_VM4_M	20.6874	-0.003862	FALSE
VM	0399_VM3_F	0459_VM3_M	20.865	-0.051149	FALSE
CU	0799_CU4_F	0809_CU4_M	20.9311	-0.137119	FALSE
VM	0225_VM1_F	0935_VM1_M	20.995	0.06193	FALSE
VM	0399_VM3_F	0463_VM3_M	21.0006	-0.173067	FALSE
VM	0516_VM4_F	0576_VM4_M	21.001	0.026806	FALSE
VM	0225_VM1_F	0312_VM1_M	21.0328	0.001328	FALSE
VM	0322_VM2_F	0366_VM2_M	21.0495	0.015271	FALSE
CU	0793_CU4_F	0841_CU4_M	21.098	0.090561	FALSE
VM	0399_VM3_F	0554_VM4_M	21.3	-0.083574	FALSE
FF	0643_FF2_F	0659_FF2_M	21.3056	0.057946	FALSE
VM	0317_VM2_F	0295_VM2_M	21.3087	0.076785	FALSE
VM	0515_VM4_F	0564_VM4_M	21.3623	0.1616	FALSE
CU	0471_CU1_F	0511_CU2_M	21.3782	-0.05548	FALSE
VM	0322_VM2_F	0361_VM2_M	21.4833	0.06324	FALSE
CU	0819_CU4_F	0809_CU4_M	21.5441	0.159791	FALSE
FF	0780_FF4_F	0831_FF4_M	21.5554	0.18034	FALSE
VM	0322_VM2_F	0247_VM2_M	21.5987	0.180036	FALSE
VM	0406_VM3_F	0462_VM3_M	21.611	-0.056778	FALSE
FF	0644_FF2_F	0996_FF2_M	21.7439	0.056532	FALSE
VM	0516_VM4_F	0578_VM4_M	21.7752	0.113419	FALSE
FF	0641_FF2_F	0661_FF2_M	21.7756	0.023706	FALSE
VM	0225_VM1_F	0352_VM1_M	21.8435	0.03704	FALSE
VM	0398_VM3_F	0453_VM3_M	21.8807	0.055033	FALSE
FF	0780_FF4_F	0758_FF4_M	21.8868	0.064478	FALSE
VM	0408_VM3_F	0460_VM3_M	21.952	-0.141546	FALSE
VM	0412_VM3_F	0466_VM3_M	22.0041	0.164806	FALSE
VM	0399_VM3_F	0567_VM4_M	22.179	0.059768	FALSE
VM	0398_VM3_F	0455_VM3_M	22.2543	0.114355	FALSE
VM	0408_VM3_F	0382_VM3_M	22.2742	0.115239	FALSE
FP	0038_FP2_F	0045_FP2_M	22.2992	0.058153	FALSE
VM	0515_VM4_F	0574_VM4_M	22.3233	-0.152706	FALSE
CU	0721_CU3_F	0727_CU3_M	22.417	-0.105168	FALSE
VM	0347_VM1_F	0934_VM1_M	22.5624	0.013028	FALSE
VM	0516_VM4_F	0459_VM3_M	22.6316	-0.080351	FALSE
VM	0383_VM3_F	0578_VM4_M	22.6323	0.036072	FALSE
FF	0780_FF4_F	0832_FF4_M	22.6471	-0.028739	FALSE
FF	0643_FF2_F	0991_FF2_M	22.6686	-0.000102	FALSE
VM	0408_VM3_F	0462_VM3_M	22.6923	0.084237	FALSE
CU	0799_CU4_F	0841_CU4_M	22.7022	-0.129438	FALSE
VM	0412_VM3_F	0453_VM3_M	22.809	0.177547	FALSE
VM	0315_VM2_F	0295_VM2_M	22.8929	0.048483	FALSE
VM	0383_VM3_F	0554_VM4_M	23.0682	0.039297	FALSE
CU	0787_CU4_F	0837_CU4_M	23.0868	-0.023339	FALSE
VM	0516_VM4_F	0574_VM4_M	23.1154	-0.120209	FALSE
VM	0412_VM3_F	0423_VM3_M	23.1187	0.098206	FALSE
VM	0383_VM3_F	0463_VM3_M	23.1288	0.007146	FALSE
CU	0793_CU4_F	0840_CU4_M	23.1829	0.099589	FALSE
VM	0317_VM2_F	0296_VM2_M	23.2373	0.003448	FALSE
CU	0819_CU4_F	0841_CU4_M	23.2594	-0.055259	FALSE
VM	0383_VM3_F	0573_VM4_M	23.2648	0.107749	FALSE
VM	0516_VM4_F	0460_VM3_M	23.2695	0.085869	FALSE
VM	0317_VM2_F	0367_VM2_M	23.2888	0.119461	FALSE
VM	0383_VM3_F	0552_VM4_M	23.293	0.041923	FALSE
VM	0515_VM4_F	0560_VM4_M	23.3047	-0.241777	FALSE
VM	0399_VM3_F	0579_VM4_M	23.3848	-0.053868	FALSE
FF	0644_FF2_F	0660_FF2_M	23.4101	-0.006057	FALSE
VM	0515_VM4_F	0562_VM4_M	23.4307	0.046371	FALSE
VM	0434_VM3_F	0455_VM3_M	23.5279	-0.012839	FALSE
VM	0412_VM3_F	0465_VM3_M	23.5684	-0.001066	FALSE
FP	0083_FP4_F	0218_FP4_M	23.6726	0.192423	FALSE
VM	0408_VM3_F	0466_VM3_M	23.6888	-0.016696	FALSE
VM	0516_VM4_F	0381_VM3_M	23.7003	0.154739	FALSE
VM	0515_VM4_F	0555_VM4_M	23.7896	0.356904	FALSE
VM	0406_VM3_F	0453_VM3_M	23.7927	0.066419	FALSE
VM	0515_VM4_F	0382_VM3_M	23.8293	0.078317	FALSE
VM	0383_VM3_F	0459_VM3_M	23.8349	0.03407	FALSE
FP	0038_FP2_F	0052_FP2_M	23.9142	-0.050007	FALSE
FP	0015_FP2_F	0029_FP2_M	23.9314	0.269203	FALSE
VM	0515_VM4_F	0561_VM4_M	23.9387	0.018204	FALSE
FP	0080_FP3_F	0275_FP3_M	24.0111	0.045585	FALSE
FF	0753_FF4_F	0833_FF4_M	24.0416	0.027708	FALSE
VM	0434_VM3_F	0454_VM3_M	24.1881	-0.037674	FALSE
VM	0398_VM3_F	0554_VM4_M	24.232	0.022908	FALSE
VM	0515_VM4_F	0578_VM4_M	24.2515	0.207163	FALSE
VM	0516_VM4_F	0564_VM4_M	24.2926	0.197405	FALSE
VM	0515_VM4_F	0459_VM3_M	24.3009	-0.067201	FALSE
FP	0038_FP2_F	0049_FP2_M	24.3018	0.09439	FALSE
VM	0515_VM4_F	0557_VM4_M	24.3125	-0.190536	FALSE
VM	0317_VM2_F	0361_VM2_M	24.3516	0.185369	FALSE
VM	0225_VM1_F	0936_VM1_M	24.4667	0.041385	FALSE
VM	0322_VM2_F	0294_VM2_M	24.486	0.049428	FALSE
VM	0398_VM3_F	0520_VM4_M	24.5096	-0.034765	FALSE
CU	0782_CU4_F	0807_CU4_M	24.5204	0.281617	FALSE
CU	0717_CU3_F	0728_CU3_M	24.5949	-0.123427	FALSE
VM	0430_VM3_F	1176_VM3_M	24.6248	-0.089184	FALSE
VM	0515_VM4_F	0556_VM4_M	24.7652	-0.017273	FALSE
VM	0434_VM3_F	0441_VM3_M	24.7926	-0.011236	FALSE
VM	0383_VM3_F	0577_VM4_M	24.802	-0.110802	FALSE
CU	0787_CU4_F	0809_CU4_M	24.8403	-0.085642	FALSE
VM	0408_VM3_F	0465_VM3_M	24.9528	0.144249	FALSE
VM	0399_VM3_F	0573_VM4_M	25.0297	0.146356	FALSE
VM	0398_VM3_F	0462_VM3_M	25.0395	0.052447	FALSE
VM	0322_VM2_F	0318_VM2_M	25.0613	0.15155	FALSE
VM	0408_VM3_F	0579_VM4_M	25.0802	-0.082264	FALSE
VM	0225_VM1_F	0314_VM1_M	25.1514	-0.089705	FALSE
VM	0399_VM3_F	0578_VM4_M	25.1727	0.204491	FALSE
VM	0434_VM3_F	0397_VM3_M	25.2185	0.126332	FALSE
VM	0515_VM4_F	0568_VM4_M	25.2216	0.065458	FALSE
VM	0515_VM4_F	0569_VM4_M	25.231	-0.13597	FALSE
VM	0406_VM3_F	0579_VM4_M	25.3084	0.056714	FALSE
CU	0712_CU3_F	0722_CU3_M	25.3497	0.023954	FALSE
VM	0516_VM4_F	0575_VM4_M	25.3603	0.03098	FALSE
VM	0412_VM3_F	0431b_VM3_M	25.3766	0.002803	FALSE
CU	0717_CU3_F	0727_CU3_M	25.3951	-0.075119	FALSE
CU	0787_CU4_F	0814_CU4_M	25.5493	-0.037723	FALSE
VM	0516_VM4_F	0577_VM4_M	25.604	-0.07258	FALSE
VM	0406_VM3_F	0423_VM3_M	25.6087	0.068888	FALSE
FF	0780_FF4_F	0778_FF4_M	25.6181	0.214237	FALSE
VM	0399_VM3_F	0454_VM3_M	25.6205	0.103649	FALSE
VM	0412_VM3_F	0432b_VM3_M	25.7497	-0.187158	FALSE
VM	0398_VM3_F	0517_VM4_M	25.7543	0.02828	FALSE
VM	0516_VM4_F	0568_VM4_M	25.7547	0.26821	FALSE
VM	0412_VM3_F	0435_VM3_M	25.7709	0.137107	FALSE
VM	0515_VM4_F	0400_VM3_M	25.8234	-0.026082	FALSE
VM	0406_VM3_F	0454_VM3_M	25.8629	0.251668	FALSE
FP	0015_FP2_F	0048_FP2_M	25.9217	-0.065146	FALSE
FF	0643_FF2_F	0686_FF2_M	26.0483	0.244257	FALSE
VM	0434_VM3_F	0381_VM3_M	26.0721	-0.063183	FALSE
FF	1137_FF2_F	1134_FF2_M	26.0865	0.005515	FALSE
CU	0787_CU4_F	0834_CU4_M	26.1032	0.098766	FALSE
VM	0412_VM3_F	0433_VM3_M	26.1082	0.000391	FALSE
CU	0717_CU3_F	0730_CU3_M	26.1689	-0.094115	FALSE
CU	0488_CU2_F	0508_CU2_M	26.1723	0.022445	FALSE
FP	0219_FP4_F	0238_FP4_M	26.3163	-0.014105	FALSE
FF	0753_FF4_F	0758_FF4_M	26.3203	0.230172	FALSE
VM	0434_VM3_F	0460_VM3_M	26.3252	0.212063	FALSE
VM	0516_VM4_F	0397_VM3_M	26.3878	-0.068136	FALSE
VM	0347_VM1_F	0343_VM1_M	26.4531	0.07474	FALSE
VM	0398_VM3_F	0423_VM3_M	26.4883	0.089047	FALSE
VM	0322_VM2_F	0367_VM2_M	26.5148	-0.05105	FALSE
VM	0398_VM3_F	0431b_VM3_M	26.5182	-0.037958	FALSE
CU	0793_CU4_F	0837_CU4_M	26.6066	-0.033803	FALSE
FP	0234_FP4_F	0214_FP4_M	26.6067	0.109404	FALSE
VM	0315_VM2_F	0293_VM2_M	26.6327	-0.007438	FALSE
FP	0234_FP4_F	0244_FP4_M	26.6456	-0.066393	FALSE
FP	0234_FP4_F	0268_FP4_M	26.675	0.084599	FALSE
VM	0430_VM3_F	0466_VM3_M	26.6975	0.023052	FALSE
CU	0799_CU4_F	0840_CU4_M	26.701	0.063156	FALSE
CU	0712_CU3_F	0724_CU3_M	26.7766	0.134904	FALSE
VM	0406_VM3_F	0459_VM3_M	26.8002	-0.053892	FALSE
CU	0782_CU4_F	0837_CU4_M	26.8002	0.004889	FALSE
CU	0787_CU4_F	0841_CU4_M	26.8154	-0.137051	FALSE
VM	0430_VM3_F	0552_VM4_M	26.8188	0.119855	FALSE
VM	0225_VM1_F	0313_VM1_M	26.8745	-0.029777	FALSE
VM	0347_VM1_F	0314_VM1_M	26.9181	-0.069374	FALSE
VM	0516_VM4_F	0555_VM4_M	26.9342	0.006074	FALSE
VM	0515_VM4_F	0570_VM4_M	26.94	0.05224	FALSE
VM	0516_VM4_F	0570_VM4_M	26.9455	0.011062	FALSE
VM	0412_VM3_F	0436_VM3_M	26.9584	-0.043134	FALSE
VM	0434_VM3_F	1175_VM3_M	26.9747	0.033139	FALSE
VM	0434_VM3_F	0403_VM3_M	27.0003	-0.014166	FALSE
FP	0219_FP4_F	0236_FP4_M	27.0122	0.04092	FALSE
FP	0219_FP4_F	0220_FP4_M	27.0489	0.046554	FALSE
FF	0780_FF4_F	0759_FF4_M	27.1384	-0.005976	FALSE
FP	0234_FP4_F	0232_FP4_M	27.1394	-0.052711	FALSE
VM	0434_VM3_F	1174_VM3_M	27.1696	-0.045889	FALSE
VM	0434_VM3_F	0456_VM3_M	27.1968	0.075901	FALSE
VM	0406_VM3_F	0431b_VM3_M	27.2019	0.039048	FALSE
VM	0515_VM4_F	0460_VM3_M	27.2493	0.222454	FALSE
FP	0077_FP3_F	0280_FP3_M	27.2775	-0.025283	FALSE
FP	0083_FP4_F	1203_FP4_M	27.3845	-0.013997	FALSE
VM	0383_VM3_F	0572_VM4_M	27.4039	0.158038	FALSE
VM	0412_VM3_F	0454_VM3_M	27.4063	0.206159	FALSE
VM	0516_VM4_F	0403_VM3_M	27.425	0.023139	FALSE
CU	0819_CU4_F	0840_CU4_M	27.425	-0.06207	FALSE
VM	0399_VM3_F	0577_VM4_M	27.5444	0.161039	FALSE
VM	0225_VM1_F	0913_VM1_M	27.5652	0.055806	FALSE
FP	0015_FP2_F	0043_FP2_M	27.6318	0.241203	FALSE
FP	0001_FP1_F	0305_FP1_M	27.6425	-0.158866	FALSE
CU	0712_CU3_F	0723_CU3_M	27.6502	0.248776	FALSE
VM	0398_VM3_F	0575_VM4_M	27.6886	0.088936	FALSE
VM	0398_VM3_F	0457_VM3_M	27.7027	0.066281	FALSE
FF	1137_FF2_F	1168_FF2_M	27.7281	0.032352	FALSE
CU	0712_CU3_F	0726_CU3_M	27.8512	-0.103789	FALSE
VM	0315_VM2_F	0297_VM2_M	27.8582	0.058544	FALSE
VM	0406_VM3_F	0575_VM4_M	27.9484	0.101074	FALSE
VM	0515_VM4_F	0381_VM3_M	27.982	-0.154387	FALSE
VM	0408_VM3_F	0453_VM3_M	28.0129	0.026518	FALSE
VM	0516_VM4_F	0569_VM4_M	28.0265	-0.030927	FALSE
FP	0083_FP4_F	0240_FP4_M	28.0337	-0.033354	FALSE
VM	0408_VM3_F	0423_VM3_M	28.0401	-0.006359	FALSE
CU	0787_CU4_F	0840_CU4_M	28.0471	-0.036129	FALSE
CU	0717_CU3_F	0726_CU3_M	28.0586	0.035576	FALSE
FP	0083_FP4_F	0228_FP4_M	28.067	0.146934	FALSE
VM	0347_VM1_F	0935_VM1_M	28.2415	0.006204	FALSE
VM	0515_VM4_F	0577_VM4_M	28.2888	0.043219	FALSE
VM	0516_VM4_F	0560_VM4_M	28.2891	-0.229483	FALSE
VM	0225_VM1_F	0311_VM1_M	28.4217	-0.121524	FALSE
FF	0644_FF2_F	1130_FF2_M	28.4253	-0.087587	FALSE
FP	0001_FP1_F	0302_FP1_M	28.4374	-0.026143	FALSE
VM	0434_VM3_F	0442_VM3_M	28.4605	0.203182	FALSE
FF	0753_FF4_F	1268_FF4_M	28.4903	0.070473	FALSE
VM	0516_VM4_F	0556_VM4_M	28.5045	-0.107558	FALSE
VM	0315_VM2_F	0356_VM2_M	28.5411	0.133765	FALSE
VM	0398_VM3_F	0579_VM4_M	28.6108	0.044576	FALSE
CU	0787_CU4_F	0811_CU4_M	28.6177	0.172506	FALSE
VM	0383_VM3_F	0454_VM3_M	28.6362	0.078959	FALSE
VM	0412_VM3_F	0579_VM4_M	28.675	-0.084133	FALSE
VM	0430_VM3_F	0465_VM3_M	28.6891	-0.030385	FALSE
VM	0430_VM3_F	0458_VM3_M	28.7272	-0.141507	FALSE
VM	0406_VM3_F	0432b_VM3_M	28.7452	-0.115546	FALSE
FP	0219_FP4_F	0240_FP4_M	28.7687	0.05651	FALSE
FP	0038_FP2_F	0040_FP2_M	28.7731	0.035988	FALSE
VM	0406_VM3_F	0433_VM3_M	28.7753	0.000301	FALSE
VM	0406_VM3_F	0455_VM3_M	28.79	0.306656	FALSE
FP	0083_FP4_F	1201_FP4_M	28.8385	-0.016792	FALSE
VM	0225_VM1_F	0309_VM1_M	28.8439	0.096876	FALSE
VM	0516_VM4_F	0562_VM4_M	28.9118	-0.034518	FALSE
FF	1137_FF2_F	1167_FF2_M	28.9488	-0.053886	FALSE
VM	0516_VM4_F	0561_VM4_M	29.0024	0.228392	FALSE
VM	0347_VM1_F	0334_VM1_M	29.0404	-0.009647	FALSE
VM	0516_VM4_F	0557_VM4_M	29.0926	-0.247315	FALSE
VM	0399_VM3_F	0572_VM4_M	29.0997	0.144835	FALSE
FP	0077_FP3_F	0276_FP3_M	29.1043	-0.005146	FALSE
FF	1261_FF4_F	0758_FF4_M	29.1422	0.054966	FALSE
FP	0234_FP4_F	0215_FP4_M	29.2243	0.033509	FALSE
VM	0347_VM1_F	0312_VM1_M	29.2927	-0.111325	FALSE
CU	0787_CU4_F	1338_CU4_M	29.3365	0.125901	FALSE
FP	0234_FP4_F	0267_FP4_M	29.3402	0.061383	FALSE
VM	0406_VM3_F	0553_VM4_M	29.3537	-0.043747	FALSE
VM	0399_VM3_F	0455_VM3_M	29.3774	0.068178	FALSE
FF	0753_FF4_F	0757_FF4_M	29.4733	0.325844	FALSE
VM	0434_VM3_F	0457_VM3_M	29.5386	-0.091066	FALSE
VM	0383_VM3_F	0576_VM4_M	29.5645	-0.030715	FALSE
VM	0406_VM3_F	0435_VM3_M	29.598	0.098522	FALSE
FF	1261_FF4_F	1266_FF4_M	29.6102	-0.003681	FALSE
VM	0398_VM3_F	0433_VM3_M	29.6725	0.199983	FALSE
VM	0347_VM1_F	0353_VM1_M	29.7206	0.224878	FALSE
VM	0315_VM2_F	0292_VM2_M	29.8133	0.015535	FALSE
FP	0083_FP4_F	0217_FP4_M	29.9103	0.025065	FALSE
VM	0412_VM3_F	0459_VM3_M	29.9171	0.061631	FALSE
VM	0408_VM3_F	0435_VM3_M	29.9198	0.118927	FALSE
VM	0515_VM4_F	0575_VM4_M	29.923	-0.095181	FALSE
VM	0408_VM3_F	0575_VM4_M	30.0023	0.026389	FALSE
FF	0644_FF2_F	1132_FF2_M	30.0121	0.082875	FALSE
VM	0434_VM3_F	1177_VM3_M	30.0538	0.012823	FALSE
CU	0471_CU1_F	0509_CU2_M	30.104	-0.142382	FALSE
FF	0641_FF2_F	1127_FF2_M	30.1188	-0.017773	FALSE
VM	0347_VM1_F	0340_VM1_M	30.1252	0.119464	FALSE
VM	0434_VM3_F	0382_VM3_M	30.1623	0.197475	FALSE
FP	0083_FP4_F	0215_FP4_M	30.2537	0.014174	FALSE
VM	0398_VM3_F	0432b_VM3_M	30.3497	-0.096779	FALSE
CU	0471_CU1_F	0513_CU2_M	30.3689	-0.132616	FALSE
FF	0641_FF2_F	0991_FF2_M	30.3924	-0.018779	FALSE
VM	0398_VM3_F	0456_VM3_M	30.4136	0.112638	FALSE
VM	0408_VM3_F	0432b_VM3_M	30.4354	-0.034837	FALSE
VM	0408_VM3_F	0431b_VM3_M	30.4655	0.028577	FALSE
VM	0406_VM3_F	0436_VM3_M	30.4754	0.113699	FALSE
FP	0001_FP1_F	0287_FP1_M	30.6522	0.113217	FALSE
FF	0643_FF2_F	0692_FF2_M	30.6913	-0.055212	FALSE
VM	0406_VM3_F	0552_VM4_M	30.6949	-0.006605	FALSE
CU	0471_CU1_F	0508_CU2_M	30.7474	0.132192	FALSE
VM	0399_VM3_F	0453_VM3_M	30.7685	0.008857	FALSE
FP	0083_FP4_F	0227_FP4_M	30.7974	0.03052	FALSE
CU	0471_CU1_F	0512_CU2_M	30.8106	-0.127717	FALSE
VM	0516_VM4_F	0454_VM3_M	30.8784	-0.024845	FALSE
VM	0408_VM3_F	0433_VM3_M	30.9377	0.111163	FALSE
VM	0412_VM3_F	1178_VM3_M	30.9584	0.177822	FALSE
VM	0398_VM3_F	0567_VM4_M	31.0319	-0.044818	FALSE
CU	0488_CU2_F	0509_CU2_M	31.0534	-0.114078	FALSE
VM	0347_VM1_F	0313_VM1_M	31.1137	-0.043222	FALSE
VM	0515_VM4_F	0397_VM3_M	31.1796	-0.080926	FALSE
FP	0234_FP4_F	0270_FP4_M	31.187	0.143032	FALSE
VM	0399_VM3_F	0576_VM4_M	31.1935	0.074265	FALSE
FF	1137_FF2_F	0996_FF2_M	31.2239	0.047113	FALSE
VM	0515_VM4_F	0563_VM4_M	31.2311	0.022602	FALSE
VM	0322_VM2_F	0365_VM2_M	31.2413	0.004352	FALSE
VM	0408_VM3_F	0436_VM3_M	31.3252	0.140308	FALSE
CU	0721_CU3_F	0729_CU3_M	31.334	0.047048	FALSE
VM	0383_VM3_F	0574_VM4_M	31.4107	-0.043581	FALSE
FP	0216_FP4_F	1202_FP4_M	31.4107	0.115219	FALSE
FP	0077_FP3_F	0073_FP2_M	31.4326	0.125754	FALSE
VM	0408_VM3_F	0442_VM3_M	31.5446	-0.04162	FALSE
VM	0412_VM3_F	0441_VM3_M	31.5543	-0.21145	FALSE
VM	0412_VM3_F	0442_VM3_M	31.5605	-0.076685	FALSE
VM	0398_VM3_F	0458_VM3_M	31.7359	-0.016239	FALSE
FP	0077_FP3_F	0278_FP3_M	31.7407	0.026273	FALSE
FP	0234_FP4_F	0245_FP4_M	31.784	-0.031901	FALSE
FP	0083_FP4_F	1196_FP4_M	31.8004	0.061299	FALSE
VM	0225_VM1_F	0308_VM1_M	31.8326	-0.071742	FALSE
VM	0515_VM4_F	0458_VM3_M	31.91	0.094562	FALSE
VM	0225_VM1_F	0937_VM1_M	31.962	0.181941	FALSE
FP	0234_FP4_F	0271_FP4_M	32.0159	-0.097119	FALSE
CU	0793_CU4_F	0839_CU4_M	32.1101	-0.17795	FALSE
FP	0234_FP4_F	0227_FP4_M	32.1754	0.097943	FALSE
CU	0782_CU4_F	0834_CU4_M	32.1972	0.211901	FALSE
VM	0430_VM3_F	1177_VM3_M	32.2118	0.159726	FALSE
FF	0780_FF4_F	0757_FF4_M	32.2163	-0.058864	FALSE
VM	0317_VM2_F	0365_VM2_M	32.2263	0.211128	FALSE
VM	0408_VM3_F	0454_VM3_M	32.2808	0.181615	FALSE
CU	0782_CU4_F	1338_CU4_M	32.2946	0.271048	FALSE
VM	0434_VM3_F	0459_VM3_M	32.2957	-0.041709	FALSE
FF	1137_FF2_F	0660_FF2_M	32.3101	-0.075781	FALSE
VM	0408_VM3_F	0441_VM3_M	32.3835	-0.093472	FALSE
VM	0383_VM3_F	0455_VM3_M	32.3892	0.172741	FALSE
VM	0430_VM3_F	0400_VM3_M	32.4052	0.059311	FALSE
VM	0412_VM3_F	0575_VM4_M	32.4177	0.120981	FALSE
VM	0347_VM1_F	0342_VM1_M	32.423	0.03381	FALSE
VM	0516_VM4_F	0579_VM4_M	32.4351	0.016633	FALSE
VM	0430_VM3_F	0553_VM4_M	32.5015	0.029008	FALSE
FP	0083_FP4_F	1204_FP4_M	32.5159	-0.007111	FALSE
VM	0515_VM4_F	0403_VM3_M	32.5375	-0.134276	FALSE
VM	0399_VM3_F	0565_VM4_M	32.5942	0.121963	FALSE
FF	0753_FF4_F	0778_FF4_M	32.5987	0.064713	FALSE
FP	0015_FP2_F	0053_FP2_M	32.6046	-0.031963	FALSE
VM	0347_VM1_F	0224_VM1_M	32.6068	0.011674	FALSE
VM	0516_VM4_F	0458_VM3_M	32.6154	0.00269	FALSE
FF	0641_FF2_F	1166_FF2_M	32.666	-0.015005	FALSE
CU	0819_CU4_F	1319_CU4_M	32.73	-0.069158	FALSE
VM	0225_VM1_F	0958_VM1_M	32.811	0.048619	FALSE
FP	0080_FP3_F	0280_FP3_M	32.8337	0.182252	FALSE
VM	0515_VM4_F	0559_VM4_M	32.8589	-0.048474	FALSE
FP	0080_FP3_F	0073_FP2_M	32.8938	0.083252	FALSE
FP	0234_FP4_F	0228_FP4_M	32.9147	-0.077617	FALSE
VM	0399_VM3_F	0564_VM4_M	32.9494	0.215127	FALSE
FP	0038_FP2_F	0050_FP2_M	32.9527	-0.018513	FALSE
FF	1261_FF4_F	0832_FF4_M	32.9839	0.22792	FALSE
FF	0753_FF4_F	0759_FF4_M	32.9971	-0.053393	FALSE
VM	0383_VM3_F	0570_VM4_M	33.0001	0.016213	FALSE
FP	0083_FP4_F	0241_FP4_M	33.0015	-0.006972	FALSE
FP	0077_FP3_F	0273_FP3_M	33.0159	-0.0052	FALSE
VM	0347_VM1_F	1108_VM1_M	33.0492	0.138094	FALSE
FF	0753_FF4_F	1266_FF4_M	33.0664	0.079971	FALSE
VM	0398_VM3_F	0436_VM3_M	33.0899	0.047643	FALSE
VM	0515_VM4_F	0454_VM3_M	33.1093	-0.178441	FALSE
VM	0399_VM3_F	0574_VM4_M	33.117	0.048106	FALSE
VM	0383_VM3_F	0568_VM4_M	33.1196	0.051725	FALSE
CU	0721_CU3_F	0723_CU3_M	33.1627	-0.103023	FALSE
FF	1137_FF2_F	1132_FF2_M	33.2024	-0.10746	FALSE
CU	0721_CU3_F	0694_CU3_M	33.2477	-0.001768	FALSE
VM	0406_VM3_F	0520_VM4_M	33.3205	-0.02338	FALSE
VM	0516_VM4_F	0463_VM3_M	33.4433	0.016694	FALSE
VM	0383_VM3_F	0453_VM3_M	33.4487	0.149986	FALSE
VM	0406_VM3_F	1178_VM3_M	33.4524	0.10488	FALSE
VM	0347_VM1_F	0311_VM1_M	33.4693	-0.091812	FALSE
CU	0799_CU4_F	1319_CU4_M	33.5263	0.267135	FALSE
CU	0717_CU3_F	0724_CU3_M	33.5676	0.018528	FALSE
VM	0398_VM3_F	1178_VM3_M	33.5731	0.003037	FALSE
FF	0641_FF2_F	1167_FF2_M	33.6155	0.158697	FALSE
VM	0398_VM3_F	0564_VM4_M	33.6208	-0.007892	FALSE
VM	0399_VM3_F	0566_VM4_M	33.6694	0.121963	FALSE
FF	0753_FF4_F	1267_FF4_M	33.7022	-0.012083	FALSE
VM	0399_VM3_F	0457_VM3_M	33.7141	0.050257	FALSE
CU	0782_CU4_F	0809_CU4_M	33.7149	-0.227883	FALSE
FP	0038_FP2_F	0039_FP2_M	33.787	0.076557	FALSE
VM	0383_VM3_F	0565_VM4_M	33.8174	0.12816	FALSE
FP	0219_FP4_F	0241_FP4_M	33.8203	0.037934	FALSE
VM	0406_VM3_F	0517_VM4_M	33.8976	-0.100852	FALSE
VM	0383_VM3_F	1151_VM4_M	33.9027	0.064837	FALSE
VM	0412_VM3_F	0443_VM3_M	33.9485	0.14474	FALSE
VM	0399_VM3_F	0462_VM3_M	34	0.036423	FALSE
FF	1137_FF2_F	0994_FF2_M	34.0001	-0.090671	FALSE
VM	0398_VM3_F	0573_VM4_M	34.0005	0.071923	FALSE
CU	0782_CU4_F	0814_CU4_M	34.0462	-0.125688	FALSE
VM	0408_VM3_F	0459_VM3_M	34.0706	-0.003335	FALSE
VM	0347_VM1_F	0936_VM1_M	34.1349	0.124963	FALSE
VM	0398_VM3_F	0578_VM4_M	34.2053	-0.047564	FALSE
VM	0412_VM3_F	0553_VM4_M	34.2296	-0.004641	FALSE
FF	1261_FF4_F	1265_FF4_M	34.2479	0.034124	FALSE
CU	0717_CU3_F	0725_CU3_M	34.2742	0.227356	FALSE
FF	0780_FF4_F	1257_FF4_M	34.3288	-0.020462	FALSE
FP	0083_FP4_F	1197_FP4_M	34.359	0.030057	FALSE
VM	0516_VM4_F	0455_VM3_M	34.3662	0.015784	FALSE
FP	0015_FP2_F	0031_FP2_M	34.3753	0.239449	FALSE
VM	0317_VM2_F	0372_VM2_M	34.4519	-0.047409	FALSE
FP	0083_FP4_F	0271_FP4_M	34.452	-0.022416	FALSE
CU	0721_CU3_F	0730_CU3_M	34.5925	0.002585	FALSE
VM	0412_VM3_F	0552_VM4_M	34.6081	0.03627	FALSE
CU	0799_CU4_F	0839_CU4_M	34.6587	-0.007799	FALSE
FP	0080_FP3_F	0273_FP3_M	34.6875	0.023183	FALSE
VM	0383_VM3_F	0566_VM4_M	34.7481	0.12816	FALSE
FP	0219_FP4_F	1202_FP4_M	34.7918	-0.078875	FALSE
VM	0408_VM3_F	0455_VM3_M	34.8604	0.20645	FALSE
VM	0430_VM3_F	1175_VM3_M	34.886	0.149239	FALSE
VM	0406_VM3_F	0554_VM4_M	34.9198	-0.176774	FALSE
VM	0225_VM1_F	0324_VM1_M	34.9455	-0.109385	FALSE
FP	0038_FP2_F	0051_FP2_M	34.9494	0.08977	FALSE
VM	0399_VM3_F	0568_VM4_M	35.004	0.087927	FALSE
FP	0219_FP4_F	0243_FP4_M	35.027	-0.023524	FALSE
VM	0516_VM4_F	0563_VM4_M	35.0486	-0.067869	FALSE
VM	0399_VM3_F	0570_VM4_M	35.0805	0.034506	FALSE
VM	0383_VM3_F	1153_VM4_M	35.0883	-0.043355	FALSE
VM	0430_VM3_F	0554_VM4_M	35.0928	0.080062	FALSE
VM	0383_VM3_F	0564_VM4_M	35.108	0.125493	FALSE
FP	0080_FP3_F	0276_FP3_M	35.1113	-0.042259	FALSE
VM	0399_VM3_F	0458_VM3_M	35.1141	-0.152873	FALSE
FP	0083_FP4_F	1200_FP4_M	35.141	-0.070053	FALSE
VM	0408_VM3_F	0443_VM3_M	35.142	0.084724	FALSE
CU	0471_CU1_F	0514_CU2_M	35.197	0.101557	FALSE
VM	0434_VM3_F	0448_VM3_M	35.1997	0.149959	FALSE
CU	0819_CU4_F	0839_CU4_M	35.2097	0.110256	FALSE
VM	0347_VM1_F	0335_VM1_M	35.2358	-0.183566	FALSE
VM	0406_VM3_F	0457_VM3_M	35.2642	0.228429	FALSE
VM	0225_VM1_F	0310_VM1_M	35.3565	0.043315	FALSE
FF	0780_FF4_F	1268_FF4_M	35.3618	-0.112639	FALSE
FF	1261_FF4_F	1268_FF4_M	35.3978	0.054388	FALSE
FP	0083_FP4_F	1199_FP4_M	35.4452	-0.11154	FALSE
VM	0399_VM3_F	0431b_VM3_M	35.5114	-0.05517	FALSE
FP	0219_FP4_F	0242_FP4_M	35.5295	-0.022026	FALSE
VM	0515_VM4_F	0558_VM4_M	35.5337	-0.008464	FALSE
CU	0717_CU3_F	1325_CU3_M	35.5758	-0.133965	FALSE
VM	0399_VM3_F	0423_VM3_M	35.5928	-0.187271	FALSE
VM	0347_VM1_F	1109_VM1_M	35.6078	-0.064	FALSE
CU	0712_CU3_F	0728_CU3_M	35.6106	0.140696	FALSE
VM	0322_VM2_F	0364_VM2_M	35.6157	-0.043041	FALSE
VM	0225_VM1_F	0353_VM1_M	35.6522	0.089534	FALSE
CU	0488_CU2_F	0510_CU2_M	35.7032	-0.03755	FALSE
CU	0782_CU4_F	0841_CU4_M	35.7054	-0.151741	FALSE
VM	0399_VM3_F	0555_VM4_M	35.7199	0.135585	FALSE
FP	0001_FP1_F	0288_FP1_M	35.7659	0.023936	FALSE
FP	0038_FP2_F	0044_FP2_M	35.7756	0.098821	FALSE
CU	0782_CU4_F	0811_CU4_M	35.7867	0.109739	FALSE
VM	0408_VM3_F	1178_VM3_M	35.8222	0.125284	FALSE
FP	0015_FP2_F	0042_FP2_M	35.9098	-0.106831	FALSE
VM	0317_VM2_F	0359_VM2_M	35.9664	0.194391	FALSE
VM	0430_VM3_F	0441_VM3_M	36.0035	-0.058801	FALSE
VM	0516_VM4_F	0457_VM3_M	36.0035	-0.005841	FALSE
FF	0644_FF2_F	1239_FF2_M	36.006	-0.002525	FALSE
FP	0015_FP2_F	0052_FP2_M	36.0548	-0.129382	FALSE
VM	0434_VM3_F	1179_VM3_M	36.0575	-0.061421	FALSE
VM	0383_VM3_F	0462_VM3_M	36.0722	0.014036	FALSE
VM	0225_VM1_F	0343_VM1_M	36.2117	-0.064191	FALSE
VM	0398_VM3_F	0555_VM4_M	36.2324	0.181762	FALSE
VM	0515_VM4_F	0455_VM3_M	36.3413	-0.165007	FALSE
VM	0398_VM3_F	0577_VM4_M	36.3894	-0.029833	FALSE
FP	0216_FP4_F	0229_FP4_M	36.4287	-0.026362	FALSE
FF	1261_FF4_F	1267_FF4_M	36.4662	0.020432	FALSE
CU	0793_CU4_F	0838_CU4_M	36.4679	0.088491	FALSE
VM	0398_VM3_F	0565_VM4_M	36.5236	0.027528	FALSE
CU	0819_CU4_F	1320_CU3_M	36.5321	-0.051298	FALSE
VM	0317_VM2_F	0320_VM2_M	36.5669	0.089862	FALSE
VM	0430_VM3_F	0443_VM3_M	36.5681	-0.028053	FALSE
VM	0408_VM3_F	0553_VM4_M	36.5751	-0.023342	FALSE
FP	0216_FP4_F	0238_FP4_M	36.5989	-0.071434	FALSE
FP	0083_FP4_F	0236_FP4_M	36.6387	-0.099503	FALSE
VM	0412_VM3_F	0457_VM3_M	36.6484	-0.085144	FALSE
VM	0383_VM3_F	0457_VM3_M	36.7448	0.020148	FALSE
VM	0347_VM1_F	0309_VM1_M	36.7696	-0.039731	FALSE
FP	0234_FP4_F	0269_FP4_M	36.818	0.084025	FALSE
VM	0406_VM3_F	0456_VM3_M	36.8227	0.214481	FALSE
FF	0644_FF2_F	1240_FF2_M	36.885	-0.020104	FALSE
VM	0399_VM3_F	1151_VM4_M	36.9255	0.15544	FALSE
VM	0406_VM3_F	0442_VM3_M	36.9372	-0.114274	FALSE
FF	1261_FF4_F	0779_FF4_M	36.9392	-0.062607	FALSE
VM	0406_VM3_F	0441_VM3_M	36.9396	-0.083724	FALSE
VM	0515_VM4_F	0457_VM3_M	36.9596	-0.100717	FALSE
CU	0712_CU3_F	0727_CU3_M	36.9747	-0.092301	FALSE
VM	0434_VM3_F	0466_VM3_M	37.0006	0.005236	FALSE
VM	0225_VM1_F	0963_VM1_M	37.0153	0.0023	FALSE
CU	0787_CU4_F	0839_CU4_M	37.0475	0.209673	FALSE
CU	0782_CU4_F	0840_CU4_M	37.061	-0.195503	FALSE
VM	0347_VM1_F	0324_VM1_M	37.0913	0.04163	FALSE
VM	0347_VM1_F	0913_VM1_M	37.1991	-0.116883	FALSE
VM	0399_VM3_F	0456_VM3_M	37.2141	0.036308	FALSE
FP	0083_FP4_F	1198_FP4_M	37.2156	0.158996	FALSE
VM	0347_VM1_F	0308_VM1_M	37.2366	-0.083804	FALSE
VM	0434_VM3_F	1181_VM3_M	37.2404	-0.023037	FALSE
CU	0799_CU4_F	0837_CU4_M	37.2412	0.106099	FALSE
VM	0317_VM2_F	0371_VM2_M	37.2589	-0.132368	FALSE
FP	0001_FP1_F	0301_FP1_M	37.3321	-0.050701	FALSE
VM	0317_VM2_F	0364_VM2_M	37.4734	0.052976	FALSE
CU	0717_CU3_F	0731_CU3_M	37.4734	-0.111827	FALSE
VM	0412_VM3_F	0456_VM3_M	37.5029	0.106251	FALSE
FP	0038_FP2_F	0029_FP2_M	37.5052	0.100473	FALSE
VM	0322_VM2_F	0357_VM2_M	37.5505	-0.039168	FALSE
FF	0644_FF2_F	1134_FF2_M	37.6213	-0.045371	FALSE
VM	0406_VM3_F	0567_VM4_M	37.6431	0.147483	FALSE
VM	0516_VM4_F	0559_VM4_M	37.6816	0.080104	FALSE
VM	0225_VM1_F	0960_VM1_M	37.6972	-0.063458	FALSE
FP	0083_FP4_F	0214_FP4_M	37.7848	0.243512	FALSE
CU	0471_CU1_F	0510_CU2_M	37.7945	-0.017099	FALSE
VM	0515_VM4_F	0463_VM3_M	37.8252	-0.004302	FALSE
FP	0083_FP4_F	0220_FP4_M	37.8857	-0.094478	FALSE
FP	0080_FP3_F	0278_FP3_M	37.8869	0.18837	FALSE
VM	0383_VM3_F	0555_VM4_M	37.8882	-0.040059	FALSE
CU	0799_CU4_F	1320_CU3_M	37.8992	-0.076835	FALSE
VM	0383_VM3_F	0947_VM4_M	37.9165	0.069617	FALSE
VM	0383_VM3_F	0458_VM3_M	37.9575	-0.032847	FALSE
VM	0398_VM3_F	0566_VM4_M	37.9588	0.027528	FALSE
FP	0216_FP4_F	0220_FP4_M	38	0.062232	FALSE
FP	0216_FP4_F	1203_FP4_M	38.002	-0.069484	FALSE
VM	0406_VM3_F	0578_VM4_M	38.0046	-0.161829	FALSE
VM	0398_VM3_F	0572_VM4_M	38.0132	0.040249	FALSE
FP	0216_FP4_F	0236_FP4_M	38.0781	0.089524	FALSE
VM	0225_VM1_F	0914_VM1_M	38.0842	-0.019383	FALSE
VM	0399_VM3_F	1153_VM4_M	38.1038	-0.012419	FALSE
VM	0383_VM3_F	0431b_VM3_M	38.1187	-0.009263	FALSE
VM	0430_VM3_F	1174_VM3_M	38.1387	0.146299	FALSE
VM	0408_VM3_F	0552_VM4_M	38.1608	-0.016353	FALSE
FF	0643_FF2_F	1240_FF2_M	38.1898	-0.059705	FALSE
VM	0315_VM2_F	0358_VM2_M	38.3524	-0.037176	FALSE
FF	0641_FF2_F	1232_FF2_M	38.3603	-0.010371	FALSE
FF	0644_FF2_F	1135_FF2_M	38.3705	0.010113	FALSE
VM	0399_VM3_F	0556_VM4_M	38.409	-0.094776	FALSE
VM	0515_VM4_F	1114_VM4_M	38.4233	0.01059	FALSE
FF	0753_FF4_F	1257_FF4_M	38.5734	-0.052686	FALSE
CU	0819_CU4_F	0837_CU4_M	38.6143	0.041178	FALSE
VM	0430_VM3_F	0564_VM4_M	38.6147	0.086261	FALSE
VM	0412_VM3_F	0520_VM4_M	38.6363	0.047016	FALSE
CU	0717_CU3_F	0722_CU3_M	38.7222	-0.028487	FALSE
VM	0399_VM3_F	0433_VM3_M	38.7698	0.123654	FALSE
VM	0430_VM3_F	0442_VM3_M	38.8284	0.11541	FALSE
VM	0408_VM3_F	0448_VM3_M	38.8455	0.062285	FALSE
FP	0216_FP4_F	0240_FP4_M	38.903	0.070518	FALSE
VM	0225_VM1_F	0940_VM1_M	38.9402	0.015277	FALSE
VM	0434_VM3_F	0465_VM3_M	39	-0.135345	FALSE
VM	0322_VM2_F	0359_VM2_M	39.0149	0.013563	FALSE
FP	0077_FP3_F	0279_FP3_M	39.0545	0.122344	FALSE
VM	0317_VM2_F	0360_VM2_M	39.0644	0.257761	FALSE
VM	0406_VM3_F	0577_VM4_M	39.1458	-0.049842	FALSE
VM	0412_VM3_F	0448_VM3_M	39.1484	-0.060436	FALSE
FF	1261_FF4_F	0759_FF4_M	39.2046	0.068091	FALSE
VM	0225_VM1_F	0945_VM1_M	39.2054	-0.053973	FALSE
FF	0780_FF4_F	1258_FF4_M	39.2309	0.047392	FALSE
VM	0412_VM3_F	0517_VM4_M	39.2719	-0.088467	FALSE
VM	0406_VM3_F	0443_VM3_M	39.2938	0.05638	FALSE
VM	0383_VM3_F	0569_VM4_M	39.3432	0.087989	FALSE
VM	0399_VM3_F	0432b_VM3_M	39.4588	0.007807	FALSE
VM	0434_VM3_F	0552_VM4_M	39.4723	0.065883	FALSE
VM	0398_VM3_F	0556_VM4_M	39.491	0.102163	FALSE
FF	0643_FF2_F	1127_FF2_M	39.5002	0.068204	FALSE
VM	0412_VM3_F	0554_VM4_M	39.5577	0.232923	FALSE
VM	0516_VM4_F	1153_VM4_M	39.558	0.034015	FALSE
VM	0408_VM3_F	1159_VM3_M	39.5605	-0.034643	FALSE
VM	0317_VM2_F	0368_VM2_M	39.6325	-0.017746	FALSE
FP	0038_FP2_F	0043_FP2_M	39.6619	0.019408	FALSE
FF	0641_FF2_F	0994_FF2_M	39.7148	0.101321	FALSE
VM	0408_VM3_F	0520_VM4_M	39.7659	-0.093433	FALSE
FP	0083_FP4_F	0242_FP4_M	39.8825	0.024083	FALSE
CU	0787_CU4_F	0838_CU4_M	39.9491	0.141484	FALSE
VM	0225_VM1_F	0946_VM1_M	39.989	0.145148	FALSE
VM	0516_VM4_F	0453_VM3_M	40.0021	0.112434	FALSE
VM	0408_VM3_F	0517_VM4_M	40.0111	-0.041081	FALSE
FF	0780_FF4_F	1266_FF4_M	40.027	0.000816	FALSE
VM	0398_VM3_F	0576_VM4_M	40.0531	-0.020169	FALSE
CU	0488_CU2_F	1291_CU2_M	40.0632	-0.09851	FALSE
VM	0315_VM2_F	0366_VM2_M	40.084	0.10831	FALSE
VM	0406_VM3_F	0573_VM4_M	40.1183	-0.067455	FALSE
FP	0219_FP4_F	0245_FP4_M	40.1523	0.084412	FALSE
VM	0225_VM1_F	0334_VM1_M	40.1783	-0.001391	FALSE
VM	0225_VM1_F	0917_VM1_M	40.1926	0.038984	FALSE
VM	0383_VM3_F	0456_VM3_M	40.2439	0.07869	FALSE
VM	0434_VM3_F	0400_VM3_M	40.2694	-0.081364	FALSE
FP	0083_FP4_F	0238_FP4_M	40.2774	0.023679	FALSE
FF	0641_FF2_F	0684_FF2_M	40.2797	0.068511	FALSE
VM	0434_VM3_F	0458_VM3_M	40.2925	0.00733	FALSE
CU	0712_CU3_F	0729_CU3_M	40.3969	-0.00039	FALSE
VM	0383_VM3_F	0556_VM4_M	40.4172	0.139264	FALSE
VM	0430_VM3_F	0555_VM4_M	40.4236	0.024396	FALSE
FF	0641_FF2_F	0686_FF2_M	40.4261	-0.094524	FALSE
VM	0347_VM1_F	0310_VM1_M	40.4663	0.091842	FALSE
VM	0430_VM3_F	0438_VM3_M	40.4969	0.08461	FALSE
VM	0399_VM3_F	0569_VM4_M	40.5471	0.212604	FALSE
VM	0516_VM4_F	0456_VM3_M	40.6148	0.023475	FALSE
FF	0780_FF4_F	1267_FF4_M	40.6913	-0.022006	FALSE
CU	0793_CU4_F	1319_CU4_M	40.7573	0.074414	FALSE
VM	0516_VM4_F	0558_VM4_M	40.8044	0.032883	FALSE
VM	0347_VM1_F	0937_VM1_M	40.8169	0.018378	FALSE
FF	1261_FF4_F	0831_FF4_M	40.8542	0.06611	FALSE
VM	0399_VM3_F	0947_VM4_M	40.8971	-0.035219	FALSE
VM	0399_VM3_F	0560_VM4_M	40.9719	-0.092122	FALSE
FF	0641_FF2_F	1168_FF2_M	40.9788	-0.055907	FALSE
VM	0515_VM4_F	0571_VM4_M	41	0.018464	FALSE
FP	0083_FP4_F	1206_FP4_M	41.0076	0.023545	FALSE
VM	0430_VM3_F	0520_VM4_M	41.023	-0.01357	FALSE
VM	0516_VM4_F	1151_VM4_M	41.0332	-0.060642	FALSE
VM	0322_VM2_F	0293_VM2_M	41.1199	0.032263	FALSE
FF	0643_FF2_F	0994_FF2_M	41.1599	-0.120853	FALSE
VM	0383_VM3_F	0433_VM3_M	41.2235	0.006043	FALSE
FF	1137_FF2_F	0991_FF2_M	41.2282	-0.060378	FALSE
VM	0406_VM3_F	0458_VM3_M	41.236	-0.125463	FALSE
CU	0717_CU3_F	0723_CU3_M	41.2463	0.101802	FALSE
VM	0399_VM3_F	0557_VM4_M	41.2603	-0.109028	FALSE
CU	0712_CU3_F	0730_CU3_M	41.2707	0.016163	FALSE
FF	0753_FF4_F	1265_FF4_M	41.2742	-0.050051	FALSE
FF	1137_FF2_F	1130_FF2_M	41.3393	-0.036701	FALSE
VM	0225_VM1_F	0340_VM1_M	41.345	0.073299	FALSE
CU	0799_CU4_F	0838_CU4_M	41.5274	-0.030603	FALSE
FP	0234_FP4_F	0246_FP4_M	41.5343	-0.055201	FALSE
VM	0408_VM3_F	1158_VM3_M	41.5471	0.028266	FALSE
VM	0408_VM3_F	0457_VM3_M	41.5991	0.037766	FALSE
FP	0216_FP4_F	0230_FP4_M	41.6419	-0.133486	FALSE
VM	0408_VM3_F	1151_VM4_M	41.652	-0.055517	FALSE
VM	0408_VM3_F	0578_VM4_M	41.6691	-0.173465	FALSE
VM	0347_VM1_F	0330_VM1_M	41.6901	0.045169	FALSE
VM	0347_VM1_F	0333_VM1_M	41.7613	-0.022824	FALSE
CU	0721_CU3_F	0722_CU3_M	41.7734	0.010312	FALSE
VM	0515_VM4_F	0456_VM3_M	41.7973	-0.038253	FALSE
FP	0083_FP4_F	0272_FP4_M	41.8095	-0.007545	FALSE
FP	0015_FP2_F	0049_FP2_M	41.8245	0.125786	FALSE
VM	0383_VM3_F	0432b_VM3_M	41.828	-0.048653	FALSE
VM	0399_VM3_F	0561_VM4_M	41.8576	0.264609	FALSE
FP	0083_FP4_F	1195_FP4_M	41.9004	-0.026941	FALSE
VM	0406_VM3_F	1151_VM4_M	41.9155	-0.099939	FALSE
FP	0015_FP2_F	0041_FP2_M	41.9357	-0.144518	FALSE
VM	0398_VM3_F	0574_VM4_M	42.0225	0.064804	FALSE
VM	0399_VM3_F	0435_VM3_M	42.0235	0.131418	FALSE
VM	0225_VM1_F	0342_VM1_M	42.0302	0.078513	FALSE
VM	0412_VM3_F	0438_VM3_M	42.128	0.084533	FALSE
VM	0408_VM3_F	0577_VM4_M	42.143	-0.060234	FALSE
FF	0643_FF2_F	0661_FF2_M	42.1542	-0.020334	FALSE
VM	0347_VM1_F	0958_VM1_M	42.1642	-0.063199	FALSE
VM	0399_VM3_F	0436_VM3_M	42.1755	-0.097991	FALSE
VM	0434_VM3_F	1162_VM3_M	42.2554	0.011279	FALSE
VM	0412_VM3_F	1176_VM3_M	42.272	0.121106	FALSE
VM	0408_VM3_F	0554_VM4_M	42.2733	-0.005607	FALSE
VM	0430_VM3_F	1179_VM3_M	42.3225	0.01628	FALSE
CU	0819_CU4_F	0838_CU4_M	42.3318	0.055239	FALSE
VM	0383_VM3_F	0560_VM4_M	42.3792	0.123053	FALSE
VM	0225_VM1_F	1108_VM1_M	42.3811	-0.102865	FALSE
FP	0083_FP4_F	1205_FP4_M	42.5133	0.202615	FALSE
VM	0412_VM3_F	1159_VM3_M	42.5441	0.018397	FALSE
VM	0434_VM3_F	1180_VM3_M	42.5526	-0.045192	FALSE
FP	0219_FP4_F	0271_FP4_M	42.5541	-0.083416	FALSE
VM	0399_VM3_F	1178_VM3_M	42.5992	-0.04314	FALSE
FF	1261_FF4_F	0830_FF4_M	42.6014	-0.064727	FALSE
VM	0408_VM3_F	0456_VM3_M	42.6175	0.114275	FALSE
VM	0225_VM1_F	1109_VM1_M	42.6301	0.160696	FALSE
VM	0347_VM1_F	0329_VM1_M	42.6335	-0.196458	FALSE
FF	0643_FF2_F	1239_FF2_M	42.6649	-9.3e-05	FALSE
CU	0819_CU4_F	1321_CU3_M	42.7001	0.087406	FALSE
VM	0515_VM4_F	1153_VM4_M	42.7039	-0.122349	FALSE
FF	0753_FF4_F	1258_FF4_M	42.7348	0.015983	FALSE
VM	0383_VM3_F	0557_VM4_M	42.8101	0.025995	FALSE
FP	0216_FP4_F	1204_FP4_M	42.8854	0.007195	FALSE
VM	0408_VM3_F	0567_VM4_M	42.8882	0.047277	FALSE
VM	0408_VM3_F	0947_VM4_M	42.971	0.026185	FALSE
VM	0430_VM3_F	0517_VM4_M	43.0095	-0.009367	FALSE
VM	0412_VM3_F	0567_VM4_M	43.0211	0.091398	FALSE
VM	0322_VM2_F	0360_VM2_M	43.048	-0.083513	FALSE
FP	0219_FP4_F	1203_FP4_M	43.07	-0.060583	FALSE
VM	0412_VM3_F	0578_VM4_M	43.08	0.148884	FALSE
FF	1261_FF4_F	1264_FF4_M	43.1596	0.022083	FALSE
VM	0515_VM4_F	0453_VM3_M	43.2065	-0.003227	FALSE
VM	0383_VM3_F	0561_VM4_M	43.2179	0.033061	FALSE
VM	0516_VM4_F	0571_VM4_M	43.222	-0.068385	FALSE
FF	0643_FF2_F	1232_FF2_M	43.3692	0.04512	FALSE
FP	0080_FP3_F	0041_FP2_M	43.5535	-0.026382	FALSE
VM	0399_VM3_F	0562_VM4_M	43.5574	-0.092979	FALSE
FP	0083_FP4_F	0243_FP4_M	43.5734	0.103444	FALSE
FP	0080_FP3_F	0279_FP3_M	43.5914	-0.065444	FALSE
FF	1137_FF2_F	1166_FF2_M	43.6241	0.010626	FALSE
VM	0322_VM2_F	0292_VM2_M	43.6892	0.013795	FALSE
VM	0347_VM1_F	0327_VM1_M	43.7743	-0.033368	FALSE
VM	0412_VM3_F	0458_VM3_M	43.782	0.127566	FALSE
VM	0516_VM4_F	1114_VM4_M	43.7964	0.126958	FALSE
FF	0641_FF2_F	0692_FF2_M	43.8275	-0.077207	FALSE
VM	0516_VM4_F	1146_VM4_M	43.8391	0.000759	FALSE
VM	0398_VM3_F	1151_VM4_M	43.8848	0.168335	FALSE
VM	0225_VM1_F	0915_VM1_M	43.9	0.127669	FALSE
VM	0398_VM3_F	0557_VM4_M	43.9116	-0.053163	FALSE
FP	0219_FP4_F	0229_FP4_M	43.925	-0.080691	FALSE
VM	0398_VM3_F	1176_VM3_M	43.9278	0.117613	FALSE
VM	0317_VM2_F	0293_VM2_M	43.9403	0.003462	FALSE
VM	0398_VM3_F	0568_VM4_M	44.0087	0.071894	FALSE
VM	0412_VM3_F	0577_VM4_M	44.0205	-0.152518	FALSE
VM	0408_VM3_F	0438_VM3_M	44.0266	0.161655	FALSE
VM	0383_VM3_F	0562_VM4_M	44.0311	-0.121974	FALSE
CU	0799_CU4_F	1321_CU3_M	44.0659	-0.119047	FALSE
VM	0398_VM3_F	0560_VM4_M	44.0863	0.253955	FALSE
FP	0216_FP4_F	0241_FP4_M	44.1033	-0.069883	FALSE
VM	0515_VM4_F	0949_VM4_M	44.1199	-0.055853	FALSE
VM	0406_VM3_F	0947_VM4_M	44.1469	0.071575	FALSE
VM	0398_VM3_F	0570_VM4_M	44.1622	-0.009775	FALSE
VM	0315_VM2_F	0318_VM2_M	44.2108	0.092635	FALSE
VM	0430_VM3_F	0556_VM4_M	44.2218	0.164558	FALSE
FP	0083_FP4_F	0268_FP4_M	44.2295	-0.132829	FALSE
FP	0015_FP2_F	1283_FP3_M	44.2403	-0.171044	FALSE
FF	0641_FF2_F	0996_FF2_M	44.2848	0.095182	FALSE
VM	0406_VM3_F	0572_VM4_M	44.2857	-0.038823	FALSE
VM	0412_VM3_F	1158_VM3_M	44.2858	-0.08956	FALSE
VM	0225_VM1_F	1052_VM1_M	44.3204	0.01849	FALSE
FP	0080_FP3_F	0042_FP2_M	44.3214	0.041047	FALSE
VM	0406_VM3_F	0564_VM4_M	44.3847	0.004247	FALSE
VM	0383_VM3_F	0436_VM3_M	44.4243	0.075155	FALSE
FP	0216_FP4_F	1201_FP4_M	44.4625	-0.056899	FALSE
VM	0406_VM3_F	0448_VM3_M	44.5036	0.040531	FALSE
FP	0001_FP1_F	0289_FP1_M	44.5058	-0.032579	FALSE
FF	0780_FF4_F	1259_FF4_M	44.5352	-0.130386	FALSE
VM	0317_VM2_F	0369_VM2_M	44.5579	-0.094278	FALSE
VM	0434_VM3_F	0553_VM4_M	44.6347	0.028741	FALSE
VM	0406_VM3_F	1176_VM3_M	44.6661	-0.08207	FALSE
FP	0083_FP4_F	0267_FP4_M	44.6773	0.026189	FALSE
VM	0399_VM3_F	0563_VM4_M	44.6868	0.011837	FALSE
CU	0471_CU1_F	1310_CU1_M	44.7879	0.031467	FALSE
VM	0515_VM4_F	1151_VM4_M	44.8751	-0.01714	FALSE
VM	0516_VM4_F	0431b_VM3_M	45.0016	0.011825	FALSE
VM	0347_VM1_F	1099_VM1_M	45.024	0.113743	FALSE
VM	0408_VM3_F	0573_VM4_M	45.034	0.043407	FALSE
FP	0234_FP4_F	1196_FP4_M	45.0813	-0.157134	FALSE
VM	0398_VM3_F	0561_VM4_M	45.094	0.234467	FALSE
FP	0080_FP3_F	0031_FP2_M	45.094	0.019486	FALSE
FP	0219_FP4_F	0230_FP4_M	45.1316	-0.090104	FALSE
VM	0434_VM3_F	0452_VM3_M	45.1504	-0.039956	FALSE
VM	0317_VM2_F	0370_VM2_M	45.1578	0.050919	FALSE
VM	0383_VM3_F	1178_VM3_M	45.1736	0.150261	FALSE
VM	0408_VM3_F	0450_VM3_M	45.2193	0.02583	FALSE
VM	0398_VM3_F	0563_VM4_M	45.2217	-0.082597	FALSE
CU	0471_CU1_F	1312_CU2_M	45.295	0.076918	FALSE
FP	0219_FP4_F	0268_FP4_M	45.3565	0.169928	FALSE
VM	0398_VM3_F	0441_VM3_M	45.3677	-0.034804	FALSE
VM	0412_VM3_F	1151_VM4_M	45.3742	0.039552	FALSE
FP	0077_FP3_F	0031_FP2_M	45.432	0.034004	FALSE
VM	0412_VM3_F	0573_VM4_M	45.4623	0.201735	FALSE
VM	0347_VM1_F	0326_VM1_M	45.5272	-0.122981	FALSE
VM	0406_VM3_F	1153_VM4_M	45.5603	0.01499	FALSE
FP	0077_FP3_F	0042_FP2_M	45.8116	0.186383	FALSE
VM	0430_VM3_F	0579_VM4_M	45.8848	0.235167	FALSE
VM	0398_VM3_F	1153_VM4_M	45.9517	0.003605	FALSE
FP	0038_FP2_F	0042_FP2_M	45.9605	0.168137	FALSE
VM	0225_VM1_F	0939_VM1_M	45.9698	0.002252	FALSE
VM	0225_VM1_F	0961_VM1_M	46.0042	0.230851	FALSE
CU	0471_CU1_F	1298_CU1_M	46.052	-0.035935	FALSE
VM	0516_VM4_F	0947_VM4_M	46.0673	-0.012364	FALSE
CU	0471_CU1_F	1311_CU2_M	46.0693	0.058782	FALSE
VM	0516_VM4_F	0462_VM3_M	46.0708	0.045664	FALSE
FP	0216_FP4_F	0243_FP4_M	46.0977	-0.058146	FALSE
VM	0516_VM4_F	0423_VM3_M	46.1259	0.021432	FALSE
VM	0347_VM1_F	0331_VM1_M	46.1319	-0.122767	FALSE
VM	0430_VM3_F	0448_VM3_M	46.1467	0.218985	FALSE
VM	0398_VM3_F	0442_VM3_M	46.1496	-0.06241	FALSE
VM	0347_VM1_F	0328_VM1_M	46.1697	-0.17652	FALSE
FF	0644_FF2_F	0684_FF2_M	46.2027	0.242443	FALSE
FF	0644_FF2_F	1167_FF2_M	46.2319	-0.066514	FALSE
VM	0408_VM3_F	1153_VM4_M	46.2808	0.065547	FALSE
VM	0347_VM1_F	0341_VM1_M	46.3008	-0.219176	FALSE
FF	0641_FF2_F	1230_FF2_M	46.3157	-0.051364	FALSE
FP	0038_FP2_F	1251_FP2_M	46.3586	0.154132	FALSE
CU	0721_CU3_F	1325_CU3_M	46.3986	-0.034027	FALSE
FP	0077_FP3_F	0041_FP2_M	46.4711	0.23631	FALSE
VM	0406_VM3_F	0576_VM4_M	46.4851	-0.136616	FALSE
VM	0347_VM1_F	0332_VM1_M	46.4971	-0.0491	FALSE
FP	0216_FP4_F	0242_FP4_M	46.5565	-0.067296	FALSE
VM	0434_VM3_F	0955_VM3_M	46.5645	-0.016517	FALSE
VM	0430_VM3_F	0575_VM4_M	46.5995	0.118797	FALSE
VM	0430_VM3_F	0565_VM4_M	46.7086	-0.03905	FALSE
VM	0383_VM3_F	1152_VM4_M	46.7121	0.175244	FALSE
VM	0383_VM3_F	0563_VM4_M	46.7838	0.116569	FALSE
VM	0322_VM2_F	0371_VM2_M	46.8178	-0.099954	FALSE
FP	0083_FP4_F	0239_FP4_M	46.8877	-0.083678	FALSE
VM	0406_VM3_F	1159_VM3_M	46.8982	-0.043361	FALSE
VM	0315_VM2_F	0372_VM2_M	46.9483	0.246759	FALSE
VM	0406_VM3_F	0555_VM4_M	46.9659	0.012232	FALSE
FP	0077_FP3_F	0281_FP3_M	47	0.009568	FALSE
CU	0471_CU1_F	1299_CU1_M	47.0005	-0.027866	FALSE
VM	0516_VM4_F	0949_VM4_M	47.0201	-0.119053	FALSE
FP	0234_FP4_F	1207_FP4_M	47.025	0.132868	FALSE
FF	1261_FF4_F	0778_FF4_M	47.0804	-0.078446	FALSE
FP	0219_FP4_F	1196_FP4_M	47.086	-0.090399	FALSE
VM	0315_VM2_F	0367_VM2_M	47.0997	0.061007	FALSE
VM	0412_VM3_F	0947_VM4_M	47.1038	0.188063	FALSE
VM	0406_VM3_F	0565_VM4_M	47.1091	0.103959	FALSE
VM	0430_VM3_F	1181_VM3_M	47.1122	0.295269	FALSE
FP	0038_FP2_F	0031_FP2_M	47.1197	0.017892	FALSE
VM	0408_VM3_F	1176_VM3_M	47.1246	-0.12197	FALSE
CU	0488_CU2_F	1292_CU2_M	47.1269	-0.067811	FALSE
FF	0641_FF2_F	1135_FF2_M	47.1449	0.125744	FALSE
VM	0412_VM3_F	0450_VM3_M	47.1475	0.049988	FALSE
FP	0219_FP4_F	1201_FP4_M	47.1743	-0.110441	FALSE
VM	0225_VM1_F	0959_VM1_M	47.1846	-0.12086	FALSE
VM	0398_VM3_F	0947_VM4_M	47.2467	0.056177	FALSE
VM	0398_VM3_F	0443_VM3_M	47.2537	-0.011377	FALSE
FP	0216_FP4_F	0245_FP4_M	47.2574	0.135534	FALSE
VM	0225_VM1_F	0335_VM1_M	47.2976	-0.006631	FALSE
VM	0406_VM3_F	0438_VM3_M	47.2993	0.201555	FALSE
VM	0322_VM2_F	0320_VM2_M	47.3453	-0.00489	FALSE
CU	0488_CU2_F	1312_CU2_M	47.3557	-0.038311	FALSE
FP	0001_FP1_F	0290_FP1_M	47.3948	-0.167893	FALSE
CU	0787_CU4_F	1319_CU4_M	47.4698	0.137698	FALSE
VM	0434_VM3_F	0554_VM4_M	47.6227	-0.104286	FALSE
VM	0434_VM3_F	0447_VM3_M	47.7074	-0.025376	FALSE
VM	0516_VM4_F	1152_VM4_M	47.7214	-0.098126	FALSE
VM	0315_VM2_F	0361_VM2_M	47.7792	0.036456	FALSE
VM	0347_VM1_F	0337_VM1_M	47.8876	0.003696	FALSE
VM	0347_VM1_F	0940_VM1_M	47.9567	0.096165	FALSE
VM	0347_VM1_F	1104_VM1_M	48.007	-0.067096	FALSE
CU	0721_CU3_F	0731_CU3_M	48.0392	-0.026136	FALSE
VM	0430_VM3_F	0563_VM4_M	48.0963	-0.02059	FALSE
CU	0471_CU1_F	1291_CU2_M	48.1765	-0.018915	FALSE
FF	0780_FF4_F	1265_FF4_M	48.1769	0.044742	FALSE
VM	0515_VM4_F	0431b_VM3_M	48.1878	-0.03461	FALSE
FF	1137_FF2_F	1172_FF2_M	48.2177	-0.014052	FALSE
FP	0219_FP4_F	1204_FP4_M	48.2407	0.004637	FALSE
VM	0406_VM3_F	0574_VM4_M	48.263	0.188887	FALSE
VM	0347_VM1_F	0325_VM1_M	48.275	-0.077823	FALSE
VM	0515_VM4_F	0950_VM4_M	48.2829	0.11903	FALSE
VM	0408_VM3_F	0458_VM3_M	48.2908	0.015551	FALSE
VM	0412_VM3_F	0564_VM4_M	48.329	-0.058816	FALSE
VM	0434_VM3_F	1165_VM3_M	48.3357	-0.063607	FALSE
VM	0225_VM1_F	0326_VM1_M	48.3621	-0.058955	FALSE
VM	0317_VM2_F	0362_VM2_M	48.3774	0.026216	FALSE
VM	0347_VM1_F	0963_VM1_M	48.4215	0.114364	FALSE
VM	0406_VM3_F	0566_VM4_M	48.462	0.103959	FALSE
FP	0038_FP2_F	0041_FP2_M	48.4924	0.069435	FALSE
CU	0793_CU4_F	1320_CU3_M	48.5089	0.112634	FALSE
VM	0412_VM3_F	1174_VM3_M	48.5313	0.059908	FALSE
VM	0430_VM3_F	0566_VM4_M	48.5676	-0.03905	FALSE
FP	0219_FP4_F	0244_FP4_M	48.568	-0.106191	FALSE
CU	0782_CU4_F	0838_CU4_M	48.688	0.07685	FALSE
CU	0819_CU4_F	1322_CU3_M	48.7444	0.168345	FALSE
FP	0234_FP4_F	1197_FP4_M	48.75	0.150114	FALSE
FF	0643_FF2_F	1238_FF2_M	48.7547	-0.077481	FALSE
VM	0406_VM3_F	1158_VM3_M	48.8013	0.11545	FALSE
FF	0643_FF2_F	0687_FF2_M	48.8232	0.106076	FALSE
VM	0434_VM3_F	0450_VM3_M	48.825	0.110794	FALSE
FP	0015_FP2_F	0273_FP3_M	48.8774	-0.002146	FALSE
CU	0488_CU2_F	1311_CU2_M	48.942	0.069644	FALSE
VM	0398_VM3_F	0569_VM4_M	48.9678	0.025043	FALSE
VM	0516_VM4_F	0433_VM3_M	49.0488	0.000396	FALSE
VM	0347_VM1_F	0914_VM1_M	49.0789	0.003932	FALSE
VM	0398_VM3_F	0562_VM4_M	49.1001	0.037611	FALSE
VM	0225_VM1_F	0327_VM1_M	49.1837	-0.092603	FALSE
VM	0408_VM3_F	0572_VM4_M	49.1942	-0.078724	FALSE
CU	0471_CU1_F	1313_CU2_M	49.2167	0.056718	FALSE
FF	0643_FF2_F	0996_FF2_M	49.2564	-0.013222	FALSE
FF	0644_FF2_F	1168_FF2_M	49.2804	-0.018534	FALSE
VM	0430_VM3_F	0567_VM4_M	49.329	-0.024288	FALSE
VM	0406_VM3_F	0570_VM4_M	49.3435	-0.118999	FALSE
FF	1261_FF4_F	0833_FF4_M	49.3811	0.037249	FALSE
VM	0434_VM3_F	1159_VM3_M	49.4779	0.050321	FALSE
VM	0412_VM3_F	1153_VM4_M	49.5292	-0.015794	FALSE
VM	0515_VM4_F	1152_VM4_M	49.5714	-0.014896	FALSE
FF	0753_FF4_F	1259_FF4_M	49.5721	0.072564	FALSE
VM	0322_VM2_F	0362_VM2_M	49.6041	-0.072766	FALSE
VM	0399_VM3_F	1152_VM4_M	49.6114	-0.140617	FALSE
VM	0225_VM1_F	1051_VM1_M	49.6275	0.170298	FALSE
VM	0412_VM3_F	0572_VM4_M	49.6326	-0.01368	FALSE
VM	0515_VM4_F	0423_VM3_M	49.6538	-0.023261	FALSE
VM	0399_VM3_F	0559_VM4_M	49.6631	-0.063736	FALSE
VM	0412_VM3_F	1175_VM3_M	49.6781	-0.041887	FALSE
VM	0515_VM4_F	1115_VM4_M	49.7658	-0.017083	FALSE
VM	0406_VM3_F	0568_VM4_M	49.7696	-0.033141	FALSE
FP	0219_FP4_F	0272_FP4_M	49.7746	-0.024753	FALSE
VM	0430_VM3_F	1180_VM3_M	49.7812	0.065729	FALSE
VM	0225_VM1_F	0329_VM1_M	49.7814	-0.214729	FALSE
FP	0015_FP2_F	0073_FP2_M	49.8002	-0.103795	FALSE
CU	0488_CU2_F	1313_CU2_M	49.8489	-0.083182	FALSE
VM	0347_VM1_F	0336_VM1_M	49.8708	0.08053	FALSE
VM	0434_VM3_F	1158_VM3_M	49.9073	0.145197	FALSE
VM	0347_VM1_F	0960_VM1_M	49.9128	-0.048402	FALSE
VM	0347_VM1_F	0338_VM1_M	49.9213	-0.005913	FALSE
FF	0641_FF2_F	1231_FF2_M	49.9447	-0.032152	FALSE
FF	0643_FF2_F	1230_FF2_M	50.0188	0.05962	FALSE
VM	0515_VM4_F	0947_VM4_M	50.0854	-0.083064	FALSE
CU	0799_CU4_F	1322_CU3_M	50.0964	-0.06826	FALSE
FP	0038_FP2_F	1250_FP2_M	50.0974	-0.051598	FALSE
VM	0225_VM1_F	1107_VM1_M	50.118	-0.096689	FALSE
FP	0234_FP4_F	1210_FP4_M	50.1387	-0.099721	FALSE
VM	0515_VM4_F	0462_VM3_M	50.1423	0.045265	FALSE
VM	0516_VM4_F	0432b_VM3_M	50.1499	0.154172	FALSE
VM	0347_VM1_F	1052_VM1_M	50.1731	-0.054203	FALSE
CU	0712_CU3_F	1325_CU3_M	50.2135	-0.113015	FALSE
FF	0643_FF2_F	1231_FF2_M	50.2544	-0.163478	FALSE
VM	0322_VM2_F	0368_VM2_M	50.274	0.05156	FALSE
VM	0406_VM3_F	0556_VM4_M	50.2744	-0.037214	FALSE
FP	0219_FP4_F	1197_FP4_M	50.2805	0.193886	FALSE
VM	0347_VM1_F	0945_VM1_M	50.2954	0.002219	FALSE
FP	0234_FP4_F	1208_FP4_M	50.4379	-0.033367	FALSE
VM	0434_VM3_F	0449_VM3_M	50.4771	0.255754	FALSE
FP	0015_FP2_F	0050_FP2_M	50.4787	-0.006542	FALSE
FP	0234_FP4_F	1195_FP4_M	50.5578	0.132926	FALSE
FP	0234_FP4_F	1202_FP4_M	50.592	-0.063973	FALSE
CU	0712_CU3_F	1324_CU3_M	50.6372	-0.082673	FALSE
FP	0219_FP4_F	0246_FP4_M	50.7075	0.07743	FALSE
VM	0347_VM1_F	0946_VM1_M	50.7142	0.085205	FALSE
FP	0015_FP2_F	0051_FP2_M	50.7245	-0.108694	FALSE
VM	0412_VM3_F	0555_VM4_M	50.8211	-0.112138	FALSE
FF	0643_FF2_F	1235_FF2_M	50.9538	-0.09824	FALSE
VM	0430_VM3_F	0557_VM4_M	50.9887	0.002041	FALSE
VM	0398_VM3_F	1177_VM3_M	50.9912	-0.101203	FALSE
FF	0643_FF2_F	1237_FF2_M	51	0.008953	FALSE
VM	0516_VM4_F	0950_VM4_M	51.0035	0.085206	FALSE
VM	0383_VM3_F	1157_VM4_M	51.0134	0.025435	FALSE
VM	0412_VM3_F	1177_VM3_M	51.1121	0.184533	FALSE
FP	0216_FP4_F	0271_FP4_M	51.1466	-0.098467	FALSE
VM	0434_VM3_F	0564_VM4_M	51.1564	0.049381	FALSE
FP	0083_FP4_F	0270_FP4_M	51.1742	0.21148	FALSE
FP	0015_FP2_F	0283_FP3_M	51.1973	0.029674	FALSE
FF	0643_FF2_F	1166_FF2_M	51.215	0.070901	FALSE
FF	1261_FF4_F	1263_FF4_M	51.2354	0.055926	FALSE
VM	0434_VM3_F	0579_VM4_M	51.2521	0.101849	FALSE
VM	0225_VM1_F	0328_VM1_M	51.2957	-0.11549	FALSE
VM	0383_VM3_F	0559_VM4_M	51.2995	0.086632	FALSE
FP	0219_FP4_F	0270_FP4_M	51.3738	-0.083033	FALSE
VM	0225_VM1_F	0330_VM1_M	51.4047	-0.095594	FALSE
VM	0408_VM3_F	0576_VM4_M	51.4417	-0.147008	FALSE
VM	0317_VM2_F	0319_VM2_M	51.4781	0.198336	FALSE
FF	0641_FF2_F	1132_FF2_M	51.5066	0.059175	FALSE
FF	0641_FF2_F	1130_FF2_M	51.5669	0.044324	FALSE
FP	0216_FP4_F	1205_FP4_M	51.575	-0.054264	FALSE
FF	0644_FF2_F	1238_FF2_M	51.5923	0.112884	FALSE
VM	0322_VM2_F	0363_VM2_M	51.6467	-0.058173	FALSE
VM	0225_VM1_F	0965_VM1_M	51.6545	0.027095	FALSE
VM	0317_VM2_F	1182_VM2_M	51.6624	0.11127	FALSE
FP	0080_FP3_F	0043_FP2_M	51.7603	0.021134	FALSE
VM	0434_VM3_F	0445_VM3_M	51.7683	-0.053988	FALSE
VM	0398_VM3_F	0559_VM4_M	51.8291	-0.108017	FALSE
VM	0412_VM3_F	0576_VM4_M	51.8396	-0.108079	FALSE
VM	0408_VM3_F	0564_VM4_M	51.8559	-0.070439	FALSE
VM	0412_VM3_F	0565_VM4_M	51.8577	0.122093	FALSE
VM	0315_VM2_F	0320_VM2_M	51.8753	0.113804	FALSE
FF	0641_FF2_F	1240_FF2_M	51.8945	0.19817	FALSE
VM	0430_VM3_F	0560_VM4_M	51.9878	0.051679	FALSE
CU	0819_CU4_F	1323_CU3_M	51.9929	0.060173	FALSE
VM	0317_VM2_F	0363_VM2_M	52.0016	0.105813	FALSE
VM	0347_VM1_F	0964_VM1_M	52.0068	-0.025524	FALSE
VM	0516_VM4_F	1178_VM3_M	52.0274	0.169814	FALSE
VM	0225_VM1_F	0325_VM1_M	52.035	1.3e-05	FALSE
VM	0225_VM1_F	0333_VM1_M	52.0662	0.180692	FALSE
VM	0406_VM3_F	0450_VM3_M	52.0834	-0.174694	FALSE
VM	0408_VM3_F	1174_VM3_M	52.1088	0.062124	FALSE
FP	0216_FP4_F	1206_FP4_M	52.1574	-0.03883	FALSE
CU	0712_CU3_F	0731_CU3_M	52.1683	-0.110206	FALSE
VM	0225_VM1_F	0339_VM1_M	52.1872	-0.108556	FALSE
VM	0408_VM3_F	0447_VM3_M	52.2165	0.133608	FALSE
VM	0408_VM3_F	0955_VM3_M	52.2683	-0.008295	FALSE
VM	0347_VM1_F	0917_VM1_M	52.343	0.026859	FALSE
FP	0083_FP4_F	0269_FP4_M	52.3714	0.058178	FALSE
FP	0038_FP2_F	1243_FP2_M	52.3994	0.017905	FALSE
VM	0515_VM4_F	0433_VM3_M	52.4444	0.054868	FALSE
FP	0216_FP4_F	1196_FP4_M	52.4662	-0.018359	FALSE
FP	0077_FP3_F	0043_FP2_M	52.4954	0.035521	FALSE
VM	0430_VM3_F	0573_VM4_M	52.5073	0.151421	FALSE
CU	0488_CU2_F	1310_CU1_M	52.5196	-0.108433	FALSE
VM	0434_VM3_F	0520_VM4_M	52.5606	0.049108	FALSE
VM	0383_VM3_F	0571_VM4_M	52.579	0.030668	FALSE
VM	0412_VM3_F	0955_VM3_M	52.5951	0.120947	FALSE
VM	0406_VM3_F	1174_VM3_M	52.7406	0.039079	FALSE
VM	0399_VM3_F	1176_VM3_M	52.7607	0.011131	FALSE
FF	0643_FF2_F	1130_FF2_M	52.7661	-0.066883	FALSE
VM	0412_VM3_F	0447_VM3_M	52.7702	0.186492	FALSE
FF	0644_FF2_F	1166_FF2_M	52.8586	-0.130717	FALSE
VM	0434_VM3_F	0555_VM4_M	52.8667	0.145025	FALSE
CU	0787_CU4_F	1320_CU3_M	52.8845	-0.05551	FALSE
VM	0399_VM3_F	0441_VM3_M	52.9245	-0.080981	FALSE
VM	0406_VM3_F	1175_VM3_M	53.0024	-0.009197	FALSE
VM	0406_VM3_F	1177_VM3_M	53.0377	-0.089818	FALSE
VM	0408_VM3_F	0574_VM4_M	53.0781	0.081007	FALSE
VM	0430_VM3_F	0561_VM4_M	53.1137	0.007158	FALSE
VM	0399_VM3_F	0442_VM3_M	53.133	0.08044	FALSE
VM	0412_VM3_F	0566_VM4_M	53.2825	0.122093	FALSE
CU	0819_CU4_F	1318_CU3_M	53.3395	0.070569	FALSE
VM	0516_VM4_F	0436_VM3_M	53.3421	0.020376	FALSE
FF	0641_FF2_F	1134_FF2_M	53.3656	0.011544	FALSE
CU	0799_CU4_F	1323_CU3_M	53.3657	0.034636	FALSE
FF	0780_FF4_F	1260_FF4_M	53.3747	-0.134366	FALSE
VM	0515_VM4_F	1147_VM4_M	53.4592	-0.106242	FALSE
VM	0430_VM3_F	0578_VM4_M	53.4791	-0.068697	FALSE
VM	0408_VM3_F	0570_VM4_M	53.5181	-0.098595	FALSE
VM	0412_VM3_F	0574_VM4_M	53.6004	-0.192151	FALSE
VM	0515_VM4_F	1144_VM4_M	53.649	-0.013442	FALSE
VM	0516_VM4_F	0435_VM3_M	53.6723	0.018425	FALSE
VM	0515_VM4_F	0432b_VM3_M	53.6773	0.220677	FALSE
FF	0641_FF2_F	1239_FF2_M	53.7488	-0.054114	FALSE
VM	0398_VM3_F	0448_VM3_M	53.8418	-0.035899	FALSE
CU	0471_CU1_F	1314_CU2_M	53.8433	0.131674	FALSE
VM	0434_VM3_F	0953_VM3_M	53.8563	-0.161684	FALSE
FP	0216_FP4_F	1200_FP4_M	53.8887	0.147255	FALSE
VM	0383_VM3_F	0442_VM3_M	53.9189	0.07106	FALSE
VM	0434_VM3_F	0575_VM4_M	53.9596	0.146209	FALSE
VM	0383_VM3_F	0441_VM3_M	53.9903	-0.106158	FALSE
VM	0399_VM3_F	0558_VM4_M	54.0163	-0.116869	FALSE
VM	0399_VM3_F	1157_VM4_M	54.0284	-0.076601	FALSE
VM	0398_VM3_F	0438_VM3_M	54.0943	0.009255	FALSE
VM	0398_VM3_F	1175_VM3_M	54.0943	0.130181	FALSE
VM	0412_VM3_F	0556_VM4_M	54.2589	0.332889	FALSE
VM	0434_VM3_F	0517_VM4_M	54.2668	0.032486	FALSE
CU	0782_CU4_F	1319_CU4_M	54.2742	0.409237	FALSE
VM	0408_VM3_F	0568_VM4_M	54.2788	-0.075558	FALSE
VM	0399_VM3_F	0571_VM4_M	54.2794	-0.091408	FALSE
CU	0782_CU4_F	1320_CU3_M	54.3037	0.027836	FALSE
CU	0471_CU1_F	1292_CU2_M	54.3761	0.162547	FALSE
VM	0408_VM3_F	0565_VM4_M	54.3807	-0.002872	FALSE
VM	0408_VM3_F	0555_VM4_M	54.4324	0.002484	FALSE
FP	0219_FP4_F	1200_FP4_M	54.4357	-0.06639	FALSE
CU	0799_CU4_F	1318_CU3_M	54.4643	-0.075578	FALSE
FF	0644_FF2_F	1172_FF2_M	54.4687	0.055673	FALSE
VM	0412_VM3_F	0570_VM4_M	54.5667	0.209839	FALSE
FP	0219_FP4_F	1199_FP4_M	54.6216	0.081642	FALSE
VM	0347_VM1_F	0939_VM1_M	54.6616	-0.047809	FALSE
CU	0793_CU4_F	1321_CU3_M	54.6666	-0.101889	FALSE
VM	0406_VM3_F	0557_VM4_M	54.7083	0.022486	FALSE
VM	0515_VM4_F	1145_VM4_M	54.7083	0.03178	FALSE
FF	0644_FF2_F	0686_FF2_M	54.7591	-0.077972	FALSE
VM	0406_VM3_F	0560_VM4_M	54.8396	0.270791	FALSE
VM	0430_VM3_F	1162_VM3_M	54.9174	0.089763	FALSE
VM	0315_VM2_F	0368_VM2_M	54.9344	-0.046048	FALSE
VM	0347_VM1_F	1051_VM1_M	55.0157	0.018461	FALSE
VM	0412_VM3_F	0568_VM4_M	55.0596	0.012261	FALSE
VM	0515_VM4_F	1178_VM3_M	55.0784	-0.045619	FALSE
VM	0315_VM2_F	0371_VM2_M	55.0797	-0.071384	FALSE
VM	0399_VM3_F	0443_VM3_M	55.0889	0.007162	FALSE
FF	0643_FF2_F	1234_FF2_M	55.1019	-0.060646	FALSE
VM	0516_VM4_F	1115_VM4_M	55.1079	0.043958	FALSE
FP	0219_FP4_F	0269_FP4_M	55.2274	-0.111311	FALSE
FP	0216_FP4_F	1197_FP4_M	55.256	0.043867	FALSE
VM	0383_VM3_F	0558_VM4_M	55.2989	-0.045242	FALSE
VM	0225_VM1_F	0967_VM1_M	55.2996	0.061043	FALSE
VM	0225_VM1_F	1048_VM1_M	55.375	-0.093121	FALSE
VM	0515_VM4_F	1116_VM4_M	55.4598	-0.058276	FALSE
VM	0383_VM3_F	1176_VM3_M	55.4811	-0.006093	FALSE
FP	0216_FP4_F	1199_FP4_M	55.536	0.13007	FALSE
FP	0080_FP3_F	0029_FP2_M	55.5485	0.043681	FALSE
FF	0753_FF4_F	1264_FF4_M	55.5501	0.170793	FALSE
VM	0317_VM2_F	1187_VM2_M	55.5665	-0.099448	FALSE
FF	0643_FF2_F	1167_FF2_M	55.5703	0.151986	FALSE
VM	0399_VM3_F	1146_VM4_M	55.5931	0.069776	FALSE
FP	0219_FP4_F	1198_FP4_M	55.6652	0.021534	FALSE
VM	0408_VM3_F	0566_VM4_M	55.68	-0.002872	FALSE
VM	0430_VM3_F	0577_VM4_M	55.736	-0.064265	FALSE
VM	0322_VM2_F	0369_VM2_M	55.7737	0.098574	FALSE
FP	0216_FP4_F	0268_FP4_M	55.8042	0.194451	FALSE
VM	0347_VM1_F	0915_VM1_M	55.8247	0.076169	FALSE
VM	0406_VM3_F	0561_VM4_M	55.8341	-0.107003	FALSE
VM	0412_VM3_F	1162_VM3_M	55.8466	-0.066116	FALSE
FP	0077_FP3_F	0029_FP2_M	55.8659	0.026127	FALSE
VM	0406_VM3_F	0563_VM4_M	55.9205	-0.006166	FALSE
VM	0383_VM3_F	1156_VM4_M	55.9293	0.18423	FALSE
FP	0219_FP4_F	1195_FP4_M	55.9761	0.131311	FALSE
VM	0515_VM4_F	1121_VM4_M	55.9996	0.007544	FALSE
VM	0408_VM3_F	1177_VM3_M	56.1006	-0.069414	FALSE
VM	0322_VM2_F	0319_VM2_M	56.1191	-0.031726	FALSE
VM	0434_VM3_F	1161_VM3_M	56.1313	0.148877	FALSE
VM	0398_VM3_F	1174_VM3_M	56.1318	-0.019541	FALSE
VM	0315_VM2_F	0365_VM2_M	56.1731	-0.028241	FALSE
FP	0077_FP3_F	0283_FP3_M	56.1932	0.034587	FALSE
VM	0408_VM3_F	1157_VM4_M	56.1937	-0.058939	FALSE
VM	0225_VM1_F	0331_VM1_M	56.2091	-0.037595	FALSE
VM	0383_VM3_F	0443_VM3_M	56.2939	-0.002334	FALSE
VM	0434_VM3_F	0444_VM3_M	56.2962	-0.089424	FALSE
VM	0430_VM3_F	0572_VM4_M	56.3306	0.246239	FALSE
VM	0406_VM3_F	0569_VM4_M	56.3983	0.137223	FALSE
VM	0225_VM1_F	1099_VM1_M	56.4091	-0.04062	FALSE
VM	0322_VM2_F	0370_VM2_M	56.6371	0.256615	FALSE
VM	0515_VM4_F	0951_VM4_M	56.6693	-0.035029	FALSE
VM	0434_VM3_F	0556_VM4_M	56.673	-0.115488	FALSE
FP	0015_FP2_F	0281_FP3_M	56.7935	-0.093447	FALSE
VM	0225_VM1_F	1050_VM1_M	56.9474	0.069385	FALSE
VM	0412_VM3_F	0452_VM3_M	56.9597	0.207575	FALSE
VM	0515_VM4_F	0436_VM3_M	57.0049	-0.126012	FALSE
VM	0225_VM1_F	0332_VM1_M	57.0189	-0.074164	FALSE
CU	0712_CU3_F	1337_CU3_M	57.1075	-0.227427	FALSE
CU	0488_CU2_F	1314_CU2_M	57.1976	0.172689	FALSE
VM	0408_VM3_F	1162_VM3_M	57.2081	-0.040805	FALSE
VM	0430_VM3_F	0559_VM4_M	57.2087	-0.027373	FALSE
VM	0430_VM3_F	1159_VM3_M	57.2152	0.205197	FALSE
VM	0398_VM3_F	0558_VM4_M	57.2476	-0.029187	FALSE
CU	0819_CU4_F	1317_CU3_M	57.2886	-0.149966	FALSE
VM	0383_VM3_F	1146_VM4_M	57.3065	-0.139378	FALSE
VM	0347_VM1_F	0961_VM1_M	57.3084	-0.075597	FALSE
VM	0315_VM2_F	0370_VM2_M	57.3149	0.04002	FALSE
FP	0083_FP4_F	0229_FP4_M	57.3171	0.065175	FALSE
FP	0216_FP4_F	0267_FP4_M	57.3214	-0.082139	FALSE
VM	0225_VM1_F	0916_VM1_M	57.3592	0.063222	FALSE
FP	0219_FP4_F	1206_FP4_M	57.3847	-0.132727	FALSE
VM	0398_VM3_F	1146_VM4_M	57.3848	0.146105	FALSE
FP	0216_FP4_F	0246_FP4_M	57.4088	0.091353	FALSE
VM	0225_VM1_F	0341_VM1_M	57.4525	-0.21889	FALSE
VM	0515_VM4_F	0435_VM3_M	57.5104	-0.110628	FALSE
CU	0471_CU1_F	1306_CU1_M	57.5751	0.112474	FALSE
VM	0383_VM3_F	0949_VM4_M	57.6116	0.051739	FALSE
FP	0234_FP4_F	0230_FP4_M	57.6526	-0.109023	FALSE
VM	0398_VM3_F	1159_VM3_M	57.6662	-0.055432	FALSE
VM	0406_VM3_F	1157_VM4_M	57.6672	-0.079343	FALSE
VM	0315_VM2_F	0369_VM2_M	57.6962	-0.00197	FALSE
VM	0516_VM4_F	1157_VM4_M	57.702	-0.049933	FALSE
FP	0219_FP4_F	1205_FP4_M	57.7205	-0.096547	FALSE
VM	0434_VM3_F	0451_VM3_M	57.7304	0.181415	FALSE
VM	0430_VM3_F	0452_VM3_M	57.7352	-0.028304	FALSE
VM	0408_VM3_F	0556_VM4_M	57.7468	-0.016809	FALSE
VM	0317_VM2_F	1183_VM2_M	57.8221	0.057191	FALSE
VM	0408_VM3_F	0452_VM3_M	57.8705	-0.029016	FALSE
FF	0753_FF4_F	1260_FF4_M	57.905	0.168578	FALSE
VM	0225_VM1_F	0983_VM1_M	57.9531	0.245459	FALSE
VM	0406_VM3_F	0955_VM3_M	57.9566	0.061758	FALSE
FP	0083_FP4_F	0245_FP4_M	58.0012	0.090638	FALSE
FP	0038_FP2_F	1242_FP2_M	58.0027	-0.002713	FALSE
VM	0347_VM1_F	0959_VM1_M	58.017	0.030234	FALSE
VM	0398_VM3_F	1152_VM4_M	58.0907	-0.003983	FALSE
VM	0406_VM3_F	0447_VM3_M	58.1016	0.083051	FALSE
FP	0216_FP4_F	1198_FP4_M	58.1475	-0.02271	FALSE
VM	0434_VM3_F	1164_VM3_M	58.1558	-0.037086	FALSE
VM	0430_VM3_F	1158_VM3_M	58.1808	0.053344	FALSE
FP	0234_FP4_F	1209_FP4_M	58.2151	-0.082179	FALSE
VM	0430_VM3_F	0576_VM4_M	58.2178	0.009692	FALSE
VM	0430_VM3_F	0955_VM3_M	58.3035	0.257031	FALSE
VM	0516_VM4_F	1147_VM4_M	58.3095	-0.146922	FALSE
FF	0643_FF2_F	1132_FF2_M	58.3155	-0.167795	FALSE
FP	0015_FP2_F	0282_FP3_M	58.3397	0.126044	FALSE
CU	0799_CU4_F	1317_CU3_M	58.4785	0.004122	FALSE
VM	0430_VM3_F	0450_VM3_M	58.4941	0.167273	FALSE
FP	0216_FP4_F	0272_FP4_M	58.5582	-0.039847	FALSE
VM	0399_VM3_F	1114_VM4_M	58.5633	0.214966	FALSE
VM	0347_VM1_F	1100_VM1_M	58.657	0.053692	FALSE
VM	0412_VM3_F	1179_VM3_M	58.6938	-0.05249	FALSE
VM	0515_VM4_F	1123_VM4_M	58.7178	-0.040591	FALSE
VM	0383_VM3_F	1114_VM4_M	58.7969	0.002297	FALSE
VM	0406_VM3_F	1152_VM4_M	58.8891	-0.052902	FALSE
FP	0234_FP4_F	1198_FP4_M	58.9504	-0.096797	FALSE
VM	0399_VM3_F	1156_VM4_M	58.9518	0.168614	FALSE
CU	0787_CU4_F	1321_CU3_M	58.9688	-0.007264	FALSE
FP	0083_FP4_F	0244_FP4_M	59.0614	0.22157	FALSE
CU	0488_CU2_F	1298_CU1_M	59.0641	0.20956	FALSE
VM	0399_VM3_F	0949_VM4_M	59.081	0.18914	FALSE
VM	0412_VM3_F	0557_VM4_M	59.1022	-0.015248	FALSE
VM	0516_VM4_F	1144_VM4_M	59.118	-0.102855	FALSE
FF	0644_FF2_F	0692_FF2_M	59.1648	0.044694	FALSE
VM	0515_VM4_F	1120_VM4_M	59.1861	0.047719	FALSE
VM	0406_VM3_F	0562_VM4_M	59.1986	-0.078836	FALSE
VM	0412_VM3_F	1181_VM3_M	59.2252	0.056715	FALSE
VM	0430_VM3_F	0447_VM3_M	59.2533	0.054709	FALSE
FF	1137_FF2_F	1239_FF2_M	59.2731	-0.015834	FALSE
FP	0216_FP4_F	0244_FP4_M	59.2826	0.055377	FALSE
VM	0225_VM1_F	0968_VM1_M	59.3315	-0.054284	FALSE
VM	0434_VM3_F	0565_VM4_M	59.354	-0.07593	FALSE
VM	0412_VM3_F	0560_VM4_M	59.3549	0.295838	FALSE
CU	0717_CU3_F	1324_CU3_M	59.3841	0.044546	FALSE
VM	0399_VM3_F	1177_VM3_M	59.4488	0.003382	FALSE
VM	0315_VM2_F	0359_VM2_M	59.4987	0.105784	FALSE
VM	0398_VM3_F	1158_VM3_M	59.5122	0.007477	FALSE
FF	0643_FF2_F	0691_FF2_M	59.5306	-0.125969	FALSE
VM	0412_VM3_F	0563_VM4_M	59.6648	0.14615	FALSE
VM	0317_VM2_F	1184_VM2_M	59.6878	-0.008262	FALSE
VM	0383_VM3_F	0948_VM4_M	59.8352	0.046519	FALSE
VM	0225_VM1_F	0938_VM1_M	59.9074	-0.037197	FALSE
VM	0225_VM1_F	1104_VM1_M	59.9318	0.027433	FALSE
VM	0225_VM1_F	0337_VM1_M	59.9657	0.048609	FALSE
FP	0080_FP3_F	0283_FP3_M	60.0016	-0.097353	FALSE
VM	0434_VM3_F	0567_VM4_M	60.0029	-0.02125	FALSE
FP	0234_FP4_F	1203_FP4_M	60.0489	-0.077124	FALSE
VM	0408_VM3_F	1152_VM4_M	60.0865	0.088112	FALSE
CU	0782_CU4_F	1321_CU3_M	60.146	-0.029461	FALSE
VM	0516_VM4_F	1145_VM4_M	60.2174	0.146538	FALSE
CU	0488_CU2_F	1299_CU1_M	60.2211	0.073454	FALSE
VM	0434_VM3_F	0563_VM4_M	60.2394	0.167554	FALSE
VM	0430_VM3_F	0574_VM4_M	60.2719	0.061264	FALSE
VM	0322_VM2_F	1182_VM2_M	60.3524	0.126786	FALSE
VM	0412_VM3_F	0561_VM4_M	60.3757	0.062643	FALSE
VM	0412_VM3_F	1157_VM4_M	60.4824	0.019782	FALSE
FP	0234_FP4_F	1201_FP4_M	60.5507	0.131142	FALSE
CU	0793_CU4_F	1322_CU3_M	60.6094	-0.206391	FALSE
FP	0015_FP2_F	0279_FP3_M	60.6393	-0.001523	FALSE
VM	0398_VM3_F	1157_VM4_M	60.7	-0.030424	FALSE
VM	0399_VM3_F	0448_VM3_M	60.7177	0.026389	FALSE
VM	0516_VM4_F	1176_VM3_M	60.777	-0.221341	FALSE
CU	0712_CU3_F	1323_CU3_M	60.7826	0.01457	FALSE
VM	0430_VM3_F	1165_VM3_M	60.7887	0.069367	FALSE
VM	0347_VM1_F	0918_VM1_M	60.8038	0.008714	FALSE
VM	0408_VM3_F	1161_VM3_M	60.8997	0.095881	FALSE
VM	0430_VM3_F	0562_VM4_M	60.9262	-0.125406	FALSE
VM	0516_VM4_F	1121_VM4_M	61.0013	-0.008641	FALSE
VM	0516_VM4_F	0951_VM4_M	61.031	0.139891	FALSE
CU	0819_CU4_F	1336_CU3_M	61.0387	0.075659	FALSE
VM	0322_VM2_F	1183_VM2_M	61.0872	-0.122916	FALSE
VM	0383_VM3_F	0950_VM4_M	61.1039	0.081122	FALSE
FP	0234_FP4_F	1199_FP4_M	61.1106	-0.042273	FALSE
VM	0434_VM3_F	0446_VM3_M	61.1131	0.020043	FALSE
VM	0406_VM3_F	1162_VM3_M	61.1337	-0.061209	FALSE
VM	0515_VM4_F	1157_VM4_M	61.1601	-0.034067	FALSE
FF	0644_FF2_F	1232_FF2_M	61.1658	0.084722	FALSE
VM	0225_VM1_F	0943_VM1_M	61.2001	0.040662	FALSE
VM	0434_VM3_F	0566_VM4_M	61.2012	-0.07593	FALSE
FF	1137_FF2_F	1240_FF2_M	61.2202	-0.150133	FALSE
VM	0225_VM1_F	0969_VM1_M	61.2675	0.057257	FALSE
VM	0408_VM3_F	1156_VM4_M	61.2712	0.095818	FALSE
CU	0819_CU4_F	1324_CU3_M	61.3364	-0.081244	FALSE
VM	0315_VM2_F	0364_VM2_M	61.3486	0.175436	FALSE
VM	0412_VM3_F	0445_VM3_M	61.3607	0.121763	FALSE
VM	0347_VM1_F	1050_VM1_M	61.3831	-0.005577	FALSE
FP	0038_FP2_F	1283_FP3_M	61.3893	0.143376	FALSE
VM	0383_VM3_F	0448_VM3_M	61.4221	0.016928	FALSE
VM	0347_VM1_F	0965_VM1_M	61.4786	0.008072	FALSE
VM	0383_VM3_F	1159_VM3_M	61.5092	0.024426	FALSE
VM	0412_VM3_F	1161_VM3_M	61.5706	0.097621	FALSE
VM	0430_VM3_F	1146_VM4_M	61.5777	-0.026661	FALSE
VM	0347_VM1_F	1098_VM1_M	61.6482	0.040149	FALSE
VM	0406_VM3_F	1179_VM3_M	61.6544	-0.073604	FALSE
VM	0408_VM3_F	0445_VM3_M	61.6574	0.135149	FALSE
VM	0398_VM3_F	1179_VM3_M	61.6662	0.276841	FALSE
VM	0347_VM1_F	1048_VM1_M	61.6764	-0.063998	FALSE
FP	0038_FP2_F	1246_FP4_M	61.6766	0.08285	FALSE
VM	0412_VM3_F	0569_VM4_M	61.7918	-0.017303	FALSE
VM	0408_VM3_F	0569_VM4_M	61.7941	0.060059	FALSE
VM	0225_VM1_F	0338_VM1_M	61.8171	-0.0628	FALSE
VM	0399_VM3_F	1159_VM3_M	61.8839	0.023482	FALSE
FF	1261_FF4_F	1262_FF4_M	61.9077	0.051093	FALSE
VM	0515_VM4_F	1148_VM4_M	61.9161	0.006014	FALSE
VM	0225_VM1_F	0336_VM1_M	61.9362	0.286779	FALSE
VM	0322_VM2_F	1184_VM2_M	62.0072	-0.239819	FALSE
FP	0077_FP3_F	0282_FP3_M	62.042	0.086555	FALSE
FP	0216_FP4_F	0270_FP4_M	62.0423	0.080867	FALSE
VM	0347_VM1_F	1067_VM1_M	62.0651	0.082972	FALSE
VM	0430_VM3_F	1151_VM4_M	62.104	0.284317	FALSE
FF	0644_FF2_F	1237_FF2_M	62.1045	-0.041903	FALSE
VM	0408_VM3_F	0557_VM4_M	62.1301	0.107653	FALSE
VM	0516_VM4_F	1156_VM4_M	62.1347	-0.028774	FALSE
VM	0315_VM2_F	0360_VM2_M	62.1571	-0.072067	FALSE
FP	0216_FP4_F	1195_FP4_M	62.1842	0.090331	FALSE
VM	0408_VM3_F	0560_VM4_M	62.2219	0.217145	FALSE
FP	0234_FP4_F	0229_FP4_M	62.2284	-0.184992	FALSE
FF	0780_FF4_F	1264_FF4_M	62.2488	0.028783	FALSE
VM	0383_VM3_F	1177_VM3_M	62.3123	0.123759	FALSE
VM	0406_VM3_F	0452_VM3_M	62.3194	-0.037735	FALSE
CU	0799_CU4_F	1336_CU3_M	62.3316	0.065415	FALSE
VM	0408_VM3_F	0451_VM3_M	62.3677	0.028305	FALSE
VM	0398_VM3_F	0450_VM3_M	62.4745	0.005041	FALSE
VM	0399_VM3_F	0438_VM3_M	62.476	-0.036922	FALSE
CU	0712_CU3_F	1322_CU3_M	62.4921	0.002132	FALSE
VM	0430_VM3_F	0568_VM4_M	62.51	0.033772	FALSE
CU	0471_CU1_F	1305_CU1_M	62.632	-0.093154	FALSE
VM	0406_VM3_F	0559_VM4_M	62.6475	-0.096632	FALSE
FF	0753_FF4_F	1172_FF2_M	62.6625	0.027606	FALSE
VM	0408_VM3_F	0444_VM3_M	62.6628	-0.020898	FALSE
VM	0399_VM3_F	0950_VM4_M	62.6908	-0.014998	FALSE
CU	0799_CU4_F	1324_CU3_M	62.7	-0.029042	FALSE
VM	0225_VM1_F	0942_VM1_M	62.7217	-0.037775	FALSE
FP	0001_FP1_F	0299_FP1_M	62.7427	-0.276344	FALSE
VM	0434_VM3_F	0578_VM4_M	62.7717	-0.1511	FALSE
CU	0717_CU3_F	1327_CU3_M	62.7727	-0.112315	FALSE
VM	0406_VM3_F	1156_VM4_M	62.7819	0.105566	FALSE
VM	0399_VM3_F	0948_VM4_M	62.8688	-0.082767	FALSE
VM	0430_VM3_F	0570_VM4_M	62.9465	-0.023098	FALSE
VM	0408_VM3_F	1181_VM3_M	62.9781	-0.014815	FALSE
VM	0515_VM4_F	1118_VM4_M	62.9976	-0.018697	FALSE
VM	0434_VM3_F	0573_VM4_M	63.0079	0.005033	FALSE
FF	0643_FF2_F	1168_FF2_M	63.0358	0.032322	FALSE
VM	0412_VM3_F	0444_VM3_M	63.0582	-0.025786	FALSE
VM	0412_VM3_F	0451_VM3_M	63.0866	0.056689	FALSE
VM	0412_VM3_F	1152_VM4_M	63.1113	0.26923	FALSE
VM	0398_VM3_F	0571_VM4_M	63.1329	-0.015079	FALSE
CU	0819_CU4_F	1337_CU3_M	63.1339	-0.093273	FALSE
VM	0430_VM3_F	0449_VM3_M	63.1389	0.011702	FALSE
VM	0399_VM3_F	1175_VM3_M	63.1435	-0.036606	FALSE
FP	0038_FP2_F	0273_FP3_M	63.1906	-0.081618	FALSE
VM	0515_VM4_F	1176_VM3_M	63.2031	0.11474	FALSE
VM	0408_VM3_F	0561_VM4_M	63.2052	0.011189	FALSE
VM	0406_VM3_F	1181_VM3_M	63.2258	-0.005067	FALSE
VM	0408_VM3_F	1179_VM3_M	63.2337	0.097563	FALSE
VM	0383_VM3_F	1154_VM4_M	63.3313	0.139955	FALSE
VM	0515_VM4_F	1124_VM4_M	63.3621	-0.007664	FALSE
VM	0225_VM1_F	0984_VM1_M	63.3784	-0.051043	FALSE
VM	0408_VM3_F	0563_VM4_M	63.3784	0.07988	FALSE
CU	0471_CU1_F	1303_CU1_M	63.4302	0.097289	FALSE
CU	0717_CU3_F	1326_CU3_M	63.4996	-0.061621	FALSE
CU	0793_CU4_F	1318_CU3_M	63.5163	-0.017414	FALSE
VM	0412_VM3_F	0953_VM3_M	63.5542	0.19214	FALSE
VM	0412_VM3_F	0449_VM3_M	63.561	-0.056214	FALSE
FP	0234_FP4_F	1200_FP4_M	63.5839	-0.104587	FALSE
VM	0434_VM3_F	0557_VM4_M	63.5854	0.035342	FALSE
FP	0015_FP2_F	1251_FP2_M	63.6259	0.009194	FALSE
FF	1261_FF4_F	1257_FF4_M	63.6416	0.001738	FALSE
VM	0383_VM3_F	1158_VM3_M	63.7502	0.022756	FALSE
FP	0038_FP2_F	0073_FP2_M	63.7585	0.074295	FALSE
FF	1137_FF2_F	1171_FF2_M	63.7893	-0.038333	FALSE
VM	0408_VM3_F	0953_VM3_M	63.835	0.11791	FALSE
VM	0408_VM3_F	0446_VM3_M	63.9123	0.051141	FALSE
VM	0347_VM1_F	1054_VM1_M	63.9568	0.139543	FALSE
VM	0383_VM3_F	0438_VM3_M	63.9911	-0.009454	FALSE
VM	0516_VM4_F	1120_VM4_M	63.9927	0.084915	FALSE
CU	0793_CU4_F	1323_CU3_M	64.0078	0.143888	FALSE
FF	1137_FF2_F	1232_FF2_M	64.0147	0.04515	FALSE
VM	0399_VM3_F	1158_VM3_M	64.0259	-0.04148	FALSE
CU	0471_CU1_F	1302_CU1_M	64.1714	0.093966	FALSE
VM	0430_VM3_F	0445_VM3_M	64.1722	0.056351	FALSE
FP	0015_FP2_F	1243_FP2_M	64.1942	-0.037143	FALSE
CU	0717_CU3_F	1328_CU3_M	64.195	-0.120701	FALSE
VM	0516_VM4_F	1123_VM4_M	64.2022	0.079063	FALSE
VM	0412_VM3_F	0562_VM4_M	64.2565	-0.021096	FALSE
VM	0430_VM3_F	0558_VM4_M	64.2662	-0.020162	FALSE
VM	0398_VM3_F	1114_VM4_M	64.4504	0.080227	FALSE
VM	0434_VM3_F	0577_VM4_M	64.4897	-0.133292	FALSE
FF	0643_FF2_F	1135_FF2_M	64.4957	-0.022095	FALSE
CU	0799_CU4_F	1337_CU3_M	64.4981	-0.20689	FALSE
VM	0516_VM4_F	0948_VM4_M	64.5828	-0.084716	FALSE
CU	0787_CU4_F	1322_CU3_M	64.5928	0.13398	FALSE
VM	0434_VM3_F	0560_VM4_M	64.6239	-0.097123	FALSE
VM	0408_VM3_F	0449_VM3_M	64.6561	0.054361	FALSE
VM	0515_VM4_F	1117_VM4_M	64.74	-0.055383	FALSE
VM	0317_VM2_F	1188_VM2_M	64.7992	-0.054921	FALSE
VM	0430_VM3_F	0947_VM4_M	64.8415	0.144189	FALSE
VM	0430_VM3_F	1153_VM4_M	64.8421	-0.00481	FALSE
VM	0347_VM1_F	0967_VM1_M	64.8506	0.198631	FALSE
VM	0412_VM3_F	0446_VM3_M	65	-0.092647	FALSE
VM	0412_VM3_F	1165_VM3_M	65.0445	0.183012	FALSE
CU	0782_CU4_F	1322_CU3_M	65.1609	0.036927	FALSE
FF	0641_FF2_F	1238_FF2_M	65.1849	-0.068848	FALSE
FP	0234_FP4_F	1204_FP4_M	65.1912	0.026079	FALSE
VM	0399_VM3_F	1174_VM3_M	65.2117	0.061954	FALSE
VM	0412_VM3_F	1180_VM3_M	65.2592	0.146412	FALSE
VM	0515_VM4_F	1156_VM4_M	65.4007	-0.141326	FALSE
FP	0216_FP4_F	0269_FP4_M	65.4602	-0.154842	FALSE
VM	0412_VM3_F	1156_VM4_M	65.5838	0.178577	FALSE
FF	1137_FF2_F	1170_FF2_M	65.6555	-0.080969	FALSE
VM	0383_VM3_F	1175_VM3_M	65.6866	0.096617	FALSE
VM	0398_VM3_F	1156_VM4_M	65.7397	0.094181	FALSE
FP	0038_FP2_F	1219_FP4_M	65.7437	-0.003536	FALSE
VM	0434_VM3_F	0561_VM4_M	65.7515	-0.158307	FALSE
VM	0516_VM4_F	1177_VM3_M	65.7847	-0.035127	FALSE
VM	0398_VM3_F	1181_VM3_M	65.8179	-0.046605	FALSE
VM	0383_VM3_F	1155_VM4_M	65.826	0.15001	FALSE
VM	0225_VM1_F	0941_VM1_M	65.8716	-0.043349	FALSE
VM	0225_VM1_F	1046_VM1_M	65.8829	-0.050298	FALSE
VM	0225_VM1_F	1067_VM1_M	65.9265	0.000954	FALSE
VM	0315_VM2_F	0357_VM2_M	65.9581	0.02816	FALSE
VM	0515_VM4_F	1143_VM4_M	65.9948	0.079959	FALSE
VM	0430_VM3_F	0569_VM4_M	66.0509	0.053467	FALSE
VM	0225_VM1_F	0970_VM1_M	66.1288	0.065819	FALSE
VM	0408_VM3_F	0562_VM4_M	66.1455	-0.057083	FALSE
VM	0347_VM1_F	1101_VM1_M	66.2629	0.018715	FALSE
VM	0322_VM2_F	1187_VM2_M	66.2752	-0.10793	FALSE
VM	0430_VM3_F	0953_VM3_M	66.2872	0.083162	FALSE
FP	0080_FP3_F	0039_FP2_M	66.3387	-0.099184	FALSE
VM	0399_VM3_F	1154_VM4_M	66.3391	0.008262	FALSE
FP	0080_FP3_F	0282_FP3_M	66.4108	0.128081	FALSE
FF	0644_FF2_F	1235_FF2_M	66.4283	0.182582	FALSE
FF	0643_FF2_F	1134_FF2_M	66.4852	0.337163	FALSE
FP	0219_FP4_F	1211_FP4_M	66.6146	-0.030921	FALSE
VM	0406_VM3_F	0445_VM3_M	66.7575	0.265507	FALSE
FF	1137_FF2_F	0684_FF2_M	66.7735	-0.068502	FALSE
FP	0001_FP1_F	0298_FP1_M	66.8306	0.034822	FALSE
VM	0412_VM3_F	0559_VM4_M	66.8539	0.114192	FALSE
VM	0406_VM3_F	1161_VM3_M	66.888	0.055195	FALSE
FP	0216_FP4_F	1211_FP4_M	66.9143	0.189011	FALSE
VM	0434_VM3_F	0572_VM4_M	67.0003	-0.02664	FALSE
VM	0408_VM3_F	0948_VM4_M	67.0005	0.055505	FALSE
VM	0516_VM4_F	0441_VM3_M	67.0262	0.087279	FALSE
VM	0408_VM3_F	1165_VM3_M	67.0432	0.043235	FALSE
VM	0516_VM4_F	1148_VM4_M	67.1258	0.076221	FALSE
VM	0398_VM3_F	0955_VM3_M	67.1883	-0.009933	FALSE
VM	0408_VM3_F	1154_VM4_M	67.2198	0.025923	FALSE
VM	0515_VM4_F	0948_VM4_M	67.3751	-0.049659	FALSE
VM	0434_VM3_F	0954_VM3_M	67.3801	-0.05619	FALSE
VM	0383_VM3_F	1174_VM3_M	67.422	0.063002	FALSE
FP	0015_FP2_F	0076_FP3_M	67.4368	-0.024758	FALSE
FP	0015_FP2_F	1250_FP2_M	67.4984	0.028911	FALSE
VM	0398_VM3_F	0447_VM3_M	67.5327	-0.018792	FALSE
VM	0515_VM4_F	1177_VM3_M	67.534	-0.086398	FALSE
VM	0516_VM4_F	0442_VM3_M	67.5652	-0.003089	FALSE
CU	0721_CU3_F	1324_CU3_M	67.6527	0.004383	FALSE
FP	0015_FP2_F	1286_FP3_M	67.7015	-0.07223	FALSE
VM	0398_VM3_F	0949_VM4_M	67.7193	0.103892	FALSE
VM	0347_VM1_F	0983_VM1_M	67.7957	-0.071304	FALSE
VM	0430_VM3_F	1161_VM3_M	67.8793	0.050832	FALSE
VM	0399_VM3_F	0450_VM3_M	67.9115	-0.011948	FALSE
CU	0793_CU4_F	1317_CU3_M	67.938	-0.172622	FALSE
VM	0434_VM3_F	1151_VM4_M	67.9413	-0.040025	FALSE
VM	0383_VM3_F	0450_VM3_M	67.9747	-0.01484	FALSE
VM	0406_VM3_F	0558_VM4_M	68.0083	-0.017173	FALSE
VM	0406_VM3_F	0948_VM4_M	68.0109	0.0351	FALSE
CU	0721_CU3_F	1327_CU3_M	68.0159	0.123931	FALSE
FP	0038_FP2_F	1245_FP4_M	68.0672	0.031647	FALSE
VM	0516_VM4_F	1118_VM4_M	68.1178	0.240768	FALSE
VM	0406_VM3_F	1146_VM4_M	68.1924	-0.053577	FALSE
VM	0225_VM1_F	1049_VM1_M	68.2953	-0.005416	FALSE
VM	0430_VM3_F	0444_VM3_M	68.304	0.21145	FALSE
VM	0225_VM1_F	1098_VM1_M	68.3122	-0.04553	FALSE
FF	1261_FF4_F	1258_FF4_M	68.3191	0.066813	FALSE
CU	0721_CU3_F	1328_CU3_M	68.325	-0.034741	FALSE
CU	0721_CU3_F	1331_CU3_M	68.3942	-0.062275	FALSE
VM	0406_VM3_F	0451_VM3_M	68.3964	-0.026001	FALSE
FF	0780_FF4_F	1263_FF4_M	68.3988	5.8e-05	FALSE
VM	0398_VM3_F	1162_VM3_M	68.4048	0.017863	FALSE
VM	0406_VM3_F	0444_VM3_M	68.4161	-0.011149	FALSE
CU	0787_CU4_F	1323_CU3_M	68.498	-0.004344	FALSE
VM	0406_VM3_F	1180_VM3_M	68.5215	0.153693	FALSE
VM	0225_VM1_F	1100_VM1_M	68.5331	0.040204	FALSE
CU	0717_CU3_F	1337_CU3_M	68.5366	-0.235646	FALSE
FF	0780_FF4_F	1172_FF2_M	68.5443	0.087124	FALSE
VM	0515_VM4_F	1139_VM4_M	68.5877	0.132261	FALSE
FP	0083_FP4_F	0246_FP4_M	68.6355	0.391196	FALSE
VM	0317_VM2_F	1189_VM2_M	68.6841	-0.075009	FALSE
FP	0038_FP2_F	0283_FP3_M	68.7261	-0.04183	FALSE
FP	0038_FP2_F	1226_FP4_M	68.7597	-0.11219	FALSE
VM	0399_VM3_F	1155_VM4_M	68.8441	0.016937	FALSE
VM	0516_VM4_F	1124_VM4_M	68.8554	0.031054	FALSE
VM	0347_VM1_F	0938_VM1_M	68.8767	-1.5e-05	FALSE
VM	0434_VM3_F	1163_VM3_M	68.884	0.059952	FALSE
VM	0406_VM3_F	0449_VM3_M	68.8912	0.164737	FALSE
VM	0347_VM1_F	0968_VM1_M	68.9091	-0.066896	FALSE
CU	0712_CU3_F	1321_CU3_M	68.9478	-0.169265	FALSE
VM	0406_VM3_F	0953_VM3_M	68.951	0.097506	FALSE
VM	0516_VM4_F	0443_VM3_M	68.9674	-0.036642	FALSE
CU	0721_CU3_F	1326_CU3_M	69.001	0.093121	FALSE
FP	0080_FP3_F	0040_FP2_M	69.0109	0.03705	FALSE
VM	0434_VM3_F	0576_VM4_M	69.0113	0.004958	FALSE
FF	0644_FF2_F	1230_FF2_M	69.0359	0.159527	FALSE
FP	0038_FP2_F	1244_FP4_M	69.1005	-0.09074	FALSE
VM	0398_VM3_F	1180_VM3_M	69.1177	0.021697	FALSE
FF	0780_FF4_F	1269_FF4_M	69.1271	-0.028977	FALSE
CU	0488_CU2_F	1293_CU2_M	69.1308	-0.114291	FALSE
VM	0406_VM3_F	1154_VM4_M	69.2695	0.095976	FALSE
VM	0315_VM2_F	1187_VM2_M	69.3186	-0.157903	FALSE
CU	0717_CU3_F	1331_CU3_M	69.3356	0.041913	FALSE
VM	0406_VM3_F	0571_VM4_M	69.3639	-0.124303	FALSE
VM	0347_VM1_F	0916_VM1_M	69.4427	0.017157	FALSE
VM	0430_VM3_F	0451_VM3_M	69.4793	0.033179	FALSE
FP	0219_FP4_F	1207_FP4_M	69.4823	0.080764	FALSE
CU	0488_CU2_F	1306_CU1_M	69.514	0.063031	FALSE
FP	0015_FP2_F	1287_FP3_M	69.549	0.010561	FALSE
CU	0717_CU3_F	1323_CU3_M	69.556	0.045807	FALSE
VM	0225_VM1_F	0978_VM1_M	69.589	0.029808	FALSE
VM	0408_VM3_F	1180_VM3_M	69.5989	0.053487	FALSE
VM	0434_VM3_F	0559_VM4_M	69.6079	-0.024144	FALSE
CU	0712_CU3_F	1336_CU3_M	69.6272	-0.068593	FALSE
FP	0077_FP3_F	0039_FP2_M	69.6887	0.201493	FALSE
VM	0434_VM3_F	0947_VM4_M	69.8085	-0.046677	FALSE
VM	0515_VM4_F	1125_VM4_M	69.8333	-0.090966	FALSE
CU	0782_CU4_F	1323_CU3_M	69.8405	0.11405	FALSE
VM	0315_VM2_F	1182_VM2_M	69.8587	-0.037642	FALSE
CU	0717_CU3_F	1322_CU3_M	69.8769	-0.063283	FALSE
VM	0399_VM3_F	1115_VM4_M	69.8859	0.102327	FALSE
CU	0787_CU4_F	1318_CU3_M	69.9447	0.217119	FALSE
VM	0516_VM4_F	1154_VM4_M	69.9491	-0.013229	FALSE
VM	0399_VM3_F	1147_VM4_M	69.9715	-0.105688	FALSE
FF	0641_FF2_F	0687_FF2_M	69.9853	0.014719	FALSE
VM	0515_VM4_F	1141_VM4_M	70.0077	-0.03579	FALSE
VM	0516_VM4_F	1117_VM4_M	70.0147	-0.012409	FALSE
VM	0383_VM3_F	1115_VM4_M	70.0518	-0.00528	FALSE
VM	0347_VM1_F	0943_VM1_M	70.0852	0.089398	FALSE
VM	0408_VM3_F	0559_VM4_M	70.1045	-0.136532	FALSE
VM	0406_VM3_F	1165_VM3_M	70.1405	0.034517	FALSE
VM	0398_VM3_F	0948_VM4_M	70.1643	-0.096895	FALSE
VM	0398_VM3_F	0452_VM3_M	70.1708	0.110032	FALSE
FF	1137_FF2_F	0686_FF2_M	70.1879	0.093524	FALSE
VM	0408_VM3_F	1155_VM4_M	70.214	0.034598	FALSE
VM	0406_VM3_F	0446_VM3_M	70.2322	0.028666	FALSE
FP	0234_FP4_F	1211_FP4_M	70.2444	0.041683	FALSE
FP	0015_FP2_F	1285_FP3_M	70.3361	-0.139203	FALSE
VM	0225_VM1_F	1054_VM1_M	70.3679	-0.078932	FALSE
CU	0471_CU1_F	1308_CU1_M	70.4516	0.031101	FALSE
VM	0430_VM3_F	1164_VM3_M	70.5098	0.006053	FALSE
VM	0347_VM1_F	1103_VM1_M	70.5309	-0.073052	FALSE
VM	0399_VM3_F	1179_VM3_M	70.5541	0.079902	FALSE
FP	0015_FP2_F	1242_FP2_M	70.777	-0.095875	FALSE
FF	0641_FF2_F	1237_FF2_M	70.8933	0.011515	FALSE
VM	0434_VM3_F	0574_VM4_M	71.0022	0.103918	FALSE
CU	0471_CU1_F	1309_CU1_M	71.0402	0.077872	FALSE
VM	0347_VM1_F	1076_VM1_M	71.0714	-0.00018	FALSE
VM	0412_VM3_F	0948_VM4_M	71.1183	0.007654	FALSE
FP	0015_FP2_F	0280_FP3_M	71.1969	-0.03598	FALSE
VM	0225_VM1_F	1041_VM1_M	71.2637	-0.051891	FALSE
VM	0398_VM3_F	1147_VM4_M	71.373	-0.029359	FALSE
VM	0398_VM3_F	0950_VM4_M	71.4354	-0.059278	FALSE
VM	0347_VM1_F	0942_VM1_M	71.4532	-0.075279	FALSE
VM	0516_VM4_F	1143_VM4_M	71.5046	0.103164	FALSE
FP	0015_FP2_F	0075_FP3_M	71.6102	-0.12858	FALSE
VM	0434_VM3_F	1153_VM4_M	71.7182	0.117631	FALSE
VM	0383_VM3_F	1147_VM4_M	71.7419	-0.04286	FALSE
VM	0412_VM3_F	1154_VM4_M	71.7423	0.034664	FALSE
VM	0515_VM4_F	0441_VM3_M	71.8279	0.048684	FALSE
FF	1137_FF2_F	1230_FF2_M	71.846	-0.000655	FALSE
FF	0644_FF2_F	1231_FF2_M	71.9575	0.147496	FALSE
FP	0083_FP4_F	1207_FP4_M	72.0004	0.063601	FALSE
VM	0347_VM1_F	0969_VM1_M	72.0011	0.086998	FALSE
FP	0077_FP3_F	0040_FP2_M	72.0039	0.052101	FALSE
VM	0516_VM4_F	1155_VM4_M	72.0044	0.052284	FALSE
VM	0317_VM2_F	1190_VM2_M	72.0967	0.153329	FALSE
FP	0216_FP4_F	1213_FP4_M	72.1423	0.00856	FALSE
FF	0641_FF2_F	1235_FF2_M	72.1431	0.037014	FALSE
VM	0406_VM3_F	1155_VM4_M	72.1459	0.164956	FALSE
VM	0315_VM2_F	0362_VM2_M	72.205	-0.092544	FALSE
VM	0412_VM3_F	1146_VM4_M	72.25	-0.111817	FALSE
VM	0516_VM4_F	1175_VM3_M	72.2872	-0.048616	FALSE
FP	0219_FP4_F	1208_FP4_M	72.3108	-0.01146	FALSE
CU	0471_CU1_F	1307_CU1_M	72.3562	0.108055	FALSE
FP	0015_FP2_F	0277_FP3_M	72.4127	0.139492	FALSE
VM	0515_VM4_F	1119_VM4_M	72.4367	-0.179705	FALSE
CU	0793_CU4_F	1336_CU3_M	72.4538	-0.026807	FALSE
VM	0412_VM3_F	0558_VM4_M	72.4988	-0.015995	FALSE
FP	0219_FP4_F	1210_FP4_M	72.5373	-0.091934	FALSE
VM	0515_VM4_F	0442_VM3_M	72.5536	-0.09434	FALSE
VM	0347_VM1_F	0984_VM1_M	72.6744	-0.043564	FALSE
VM	0516_VM4_F	1122_VM4_M	72.6794	0.065773	FALSE
VM	0515_VM4_F	1138_VM4_M	72.7434	-0.124848	FALSE
FF	1261_FF4_F	1172_FF2_M	72.7775	0.037152	FALSE
FP	0015_FP2_F	1284_FP3_M	72.779	0.056001	FALSE
VM	0398_VM3_F	1154_VM4_M	72.8335	-0.005867	FALSE
VM	0434_VM3_F	0568_VM4_M	73.0195	-0.118109	FALSE
VM	0399_VM3_F	1144_VM4_M	73.0346	0.00965	FALSE
VM	0434_VM3_F	0570_VM4_M	73.1444	-0.136969	FALSE
FF	0643_FF2_F	1236_FF2_M	73.2046	-0.070178	FALSE
CU	0471_CU1_F	1293_CU2_M	73.2148	0.14622	FALSE
FP	0083_FP4_F	1208_FP4_M	73.2411	-0.086146	FALSE
VM	0383_VM3_F	1179_VM3_M	73.2452	-0.08005	FALSE
VM	0515_VM4_F	1154_VM4_M	73.2662	-0.1003	FALSE							0641_FF2_F	F
CU	0793_CU4_F	1324_CU3_M	73.2817	0.027303	FALSE
VM	0347_VM1_F	1049_VM1_M	73.5139	0.050103	FALSE
VM	0434_VM3_F	0562_VM4_M	73.5252	-0.13014	FALSE
VM	0225_VM1_F	0982_VM1_M	73.5969	-0.08582	FALSE
FP	0234_FP4_F	1206_FP4_M	73.6031	0.075305	FALSE
FF	0641_FF2_F	1172_FF2_M	73.6376	-0.001632	FALSE
VM	0515_VM4_F	0443_VM3_M	73.651	-0.129273	FALSE
FF	1261_FF4_F	1259_FF4_M	73.7161	-0.003936	FALSE
FP	0216_FP4_F	1212_FP4_M	73.7259	-0.135398	FALSE
VM	0434_VM3_F	1146_VM4_M	73.7697	0.018911	FALSE
FF	1137_FF2_F	0692_FF2_M	73.7709	0.09558	FALSE
FP	0038_FP2_F	0281_FP3_M	73.872	-0.008678	FALSE
VM	0315_VM2_F	0319_VM2_M	73.8743	0.168509	FALSE
VM	0430_VM3_F	1147_VM4_M	73.9012	0.043443	FALSE
VM	0408_VM3_F	0571_VM4_M	73.909	-0.103899	FALSE
CU	0721_CU3_F	1337_CU3_M	73.9953	-0.012957	FALSE
VM	0516_VM4_F	1139_VM4_M	74.0118	0.103665	FALSE
VM	0383_VM3_F	1144_VM4_M	74.0443	0.099954	FALSE
FF	0753_FF4_F	1170_FF2_M	74.111	-0.053257	FALSE
VM	0399_VM3_F	0955_VM3_M	74.1676	0.064501	FALSE
CU	0787_CU4_F	1317_CU3_M	74.2151	0.038402	FALSE
VM	0383_VM3_F	0951_VM4_M	74.2286	0.122714	FALSE
FF	1261_FF4_F	1171_FF2_M	74.3098	0.012871	FALSE
VM	0399_VM3_F	0447_VM3_M	74.3198	-0.034816	FALSE
FF	0643_FF2_F	1233_FF2_M	74.3639	0.025608	FALSE
VM	0347_VM1_F	1075_VM1_M	74.3858	0.047409	FALSE
VM	0406_VM3_F	1114_VM4_M	74.411	0.151918	FALSE
VM	0399_VM3_F	1145_VM4_M	74.4732	-0.048765	FALSE
VM	0406_VM3_F	0949_VM4_M	74.5776	0.171649	FALSE
VM	0412_VM3_F	0571_VM4_M	74.6732	0.224294	FALSE
VM	0412_VM3_F	1155_VM4_M	74.698	0.044718	FALSE
VM	0408_VM3_F	0954_VM3_M	74.7458	0.146556	FALSE
FP	0077_FP3_F	0044_FP2_M	74.8169	0.145086	FALSE						0643_FF2_F	F	1241_FF2_M
VM	0383_VM3_F	0955_VM3_M	74.8803	0.026961	FALSE
VM	0399_VM3_F	1181_VM3_M	74.927	-0.122934	FALSE
VM	0347_VM1_F	0941_VM1_M	74.9392	0.012617	FALSE
FF	0644_FF2_F	1234_FF2_M	74.9884	0.009108	FALSE
VM	0399_VM3_F	0951_VM4_M	75.0206	0.009179	FALSE
VM	0515_VM4_F	1175_VM3_M	75.0219	0.063846	FALSE
CU	0712_CU3_F	1320_CU3_M	75.0488	-0.036596	FALSE
VM	0516_VM4_F	1125_VM4_M	75.0674	-0.148477	FALSE
VM	0412_VM3_F	1164_VM3_M	75.0704	0.240019	FALSE
CU	0793_CU4_F	1337_CU3_M	75.0836	0.018191	FALSE
CU	0488_CU2_F	1305_CU1_M	75.1033	-0.021987	FALSE
VM	0412_VM3_F	0954_VM3_M	75.1051	-0.064749	FALSE
VM	0515_VM4_F	1155_VM4_M	75.1709	-0.078009	FALSE
FP	0234_FP4_F	1205_FP4_M	75.1826	0.066045	FALSE
VM	0516_VM4_F	0448_VM3_M	75.208	-0.041528	FALSE
FF	0644_FF2_F	0687_FF2_M	75.2312	-0.155847	FALSE
VM	0383_VM3_F	1145_VM4_M	75.2865	-0.081445	FALSE
VM	0398_VM3_F	0445_VM3_M	75.2894	-0.047404	FALSE
FP	0219_FP4_F	1213_FP4_M	75.313	0.123515	FALSE
CU	0471_CU1_F	1300_CU1_M	75.3289	0.312181	FALSE
CU	0782_CU4_F	1318_CU3_M	75.3756	0.316877	FALSE
VM	0383_VM3_F	1121_VM4_M	75.3767	-0.080253	FALSE
VM	0408_VM3_F	0558_VM4_M	75.3924	-0.027459	FALSE
VM	0516_VM4_F	1141_VM4_M	75.4643	-0.091495	FALSE
VM	0398_VM3_F	1155_VM4_M	75.4988	-0.057497	FALSE
FP	0077_FP3_F	1283_FP3_M	75.505	0.099183	FALSE
FP	0015_FP2_F	1246_FP4_M	75.5226	0.186365	FALSE
FF	0753_FF4_F	1171_FF2_M	75.5515	0.097437	FALSE
VM	0399_VM3_F	1116_VM4_M	75.5539	-0.072931	FALSE
VM	0515_VM4_F	1140_VM4_M	75.6439	-0.03579	FALSE
VM	0399_VM3_F	1121_VM4_M	75.6484	-0.131803	FALSE
VM	0408_VM3_F	1146_VM4_M	75.6625	0.027133	FALSE
VM	0383_VM3_F	1116_VM4_M	75.6637	0.098696	FALSE
VM	0322_VM2_F	1188_VM2_M	75.6856	0.116436	FALSE
VM	0516_VM4_F	0438_VM3_M	75.6993	-0.010024	FALSE
VM	0398_VM3_F	1115_VM4_M	75.833	-0.062564	FALSE
FP	0080_FP3_F	0044_FP2_M	75.8732	0.107388	FALSE
FP	0038_FP2_F	0282_FP3_M	75.9794	0.365901	FALSE
VM	0347_VM1_F	1046_VM1_M	75.9802	-0.092004	FALSE
FF	1137_FF2_F	1238_FF2_M	75.9841	0.013007	FALSE
CU	0488_CU2_F	1303_CU1_M	76.0391	0.258914	FALSE
CU	0717_CU3_F	1330_CU3_M	76.1248	-0.067097	FALSE
VM	0516_VM4_F	1174_VM3_M	76.1406	-0.049163	FALSE
VM	0430_VM3_F	1114_VM4_M	76.1912	-0.129041	FALSE
VM	0347_VM1_F	1074_VM1_M	76.2316	0.139397	FALSE
CU	0721_CU3_F	1332_CU3_M	76.244	-0.02715	FALSE
CU	0721_CU3_F	1330_CU3_M	76.2759	-0.011913	FALSE
VM	0398_VM3_F	1165_VM3_M	76.3012	-0.009522	FALSE
FF	0641_FF2_F	0691_FF2_M	76.3712	0.039583	FALSE
VM	0398_VM3_F	1161_VM3_M	76.3714	0.139027	FALSE
CU	0721_CU3_F	1333_CU3_M	76.402	-0.089054	FALSE
VM	0398_VM3_F	0449_VM3_M	76.4241	-0.047082	FALSE
FF	0780_FF4_F	1270_FF4_M	76.4734	0.299513	FALSE
VM	0225_VM1_F	1074_VM1_M	76.4814	-0.003257	FALSE
VM	0516_VM4_F	1159_VM3_M	76.5552	0.059953	FALSE
CU	0717_CU3_F	1321_CU3_M	76.6196	-0.0018	FALSE
VM	0399_VM3_F	1162_VM3_M	76.6307	0.031991	FALSE
VM	0434_VM3_F	0558_VM4_M	76.7972	-0.163405	FALSE
VM	0398_VM3_F	1144_VM4_M	76.8501	-0.039995	FALSE
VM	0347_VM1_F	1102_VM1_M	76.9029	-0.070308	FALSE
CU	0488_CU2_F	1302_CU1_M	77.0004	0.039006	FALSE
VM	0347_VM1_F	0970_VM1_M	77.0092	0.052268	FALSE
VM	0408_VM3_F	1164_VM3_M	77.0159	0.061593	FALSE
FF	1137_FF2_F	1231_FF2_M	77.0276	0.047619	FALSE
FF	0641_FF2_F	1234_FF2_M	77.1025	-0.051	FALSE
FP	0038_FP2_F	0279_FP3_M	77.1156	-0.014378	FALSE
VM	0383_VM3_F	1181_VM3_M	77.2844	-0.004059	FALSE
VM	0430_VM3_F	1152_VM4_M	77.3269	-0.090234	FALSE
CU	0787_CU4_F	1324_CU3_M	77.4331	-0.051914	FALSE
VM	0315_VM2_F	1188_VM2_M	77.4684	0.067539	FALSE
VM	0398_VM3_F	0953_VM3_M	77.4827	0.025815	FALSE
VM	0434_VM3_F	0569_VM4_M	77.5098	0.062174	FALSE
VM	0398_VM3_F	0444_VM3_M	77.644	0.03777	FALSE
FF	0753_FF4_F	1132_FF2_M	77.6776	0.202849	FALSE
VM	0516_VM4_F	1119_VM4_M	77.7693	-0.089709	FALSE
CU	0712_CU3_F	1327_CU3_M	77.7838	0.106646	FALSE
FF	0780_FF4_F	1271_FF4_M	77.8203	0.15934	FALSE
CU	0721_CU3_F	1323_CU3_M	77.8211	0.001703	FALSE
VM	0398_VM3_F	0451_VM3_M	77.9143	0.188487	FALSE
VM	0225_VM1_F	1076_VM1_M	77.9573	-0.056577	FALSE
VM	0406_VM3_F	0950_VM4_M	77.9818	-0.017741	FALSE
VM	0383_VM3_F	1120_VM4_M	78.0049	-0.105868	FALSE
VM	0383_VM3_F	1162_VM3_M	78.0169	-0.060463	FALSE
VM	0347_VM1_F	1077_VM1_M	78.0474	0.031386	FALSE
VM	0399_VM3_F	1180_VM3_M	78.0789	-0.054632	FALSE
CU	0782_CU4_F	1324_CU3_M	78.1058	-0.099427	FALSE
VM	0399_VM3_F	0452_VM3_M	78.1189	0.061076	FALSE
VM	0516_VM4_F	1138_VM4_M	78.1273	-0.097798	FALSE
VM	0225_VM1_F	1101_VM1_M	78.1459	0.203	FALSE
VM	0225_VM1_F	0971_VM1_M	78.1959	-0.041231	FALSE
FP	0080_FP3_F	0045_FP2_M	78.2096	0.039013	FALSE
VM	0515_VM4_F	1142_VM4_M	78.2596	0.013985	FALSE
FP	0077_FP3_F	0045_FP2_M	78.274	0.001174	FALSE
CU	0787_CU4_F	1336_CU3_M	78.3168	0.08977	FALSE
FP	0219_FP4_F	1212_FP4_M	78.3904	0.013538	FALSE
VM	0430_VM3_F	1157_VM4_M	78.4	0.083472	FALSE
VM	0516_VM4_F	1179_VM3_M	78.4594	-0.043671	FALSE
VM	0399_VM3_F	1120_VM4_M	78.4679	-0.084951	FALSE
FP	0015_FP2_F	0278_FP3_M	78.4906	-0.046101	FALSE
CU	0712_CU3_F	1326_CU3_M	78.5384	0.045683	FALSE
CU	0721_CU3_F	1334_CU3_M	78.551	0.039903	FALSE
FP	0080_FP3_F	1283_FP3_M	78.6266	-0.0251	FALSE
VM	0516_VM4_F	1158_VM3_M	78.7447	-0.152652	FALSE
VM	0399_VM3_F	1123_VM4_M	78.8178	0.218805	FALSE
VM	0398_VM3_F	1145_VM4_M	78.8179	0.027564	FALSE
CU	0712_CU3_F	1328_CU3_M	79.051	0.098736	FALSE
CU	0782_CU4_F	1317_CU3_M	79.165	-0.013308	FALSE
VM	0347_VM1_F	1041_VM1_M	79.2348	-0.056168	FALSE
CU	0721_CU3_F	1322_CU3_M	79.3198	0.079722	FALSE
VM	0383_VM3_F	1123_VM4_M	79.3199	-0.0599	FALSE
FF	0644_FF2_F	1171_FF2_M	79.3238	0.091696	FALSE
VM	0383_VM3_F	0452_VM3_M	79.332	0.03646	FALSE
VM	0408_VM3_F	0949_VM4_M	79.4714	0.133285	FALSE
VM	0347_VM1_F	1047_VM1_M	79.4735	-0.030116	FALSE
VM	0315_VM2_F	1189_VM2_M	79.5048	-0.113664	FALSE
VM	0412_VM3_F	1114_VM4_M	79.5311	0.06307	FALSE
VM	0515_VM4_F	1174_VM3_M	79.5397	-0.172952	FALSE
FF	0753_FF4_F	1271_FF4_M	79.5893	-0.204026	FALSE
VM	0430_VM3_F	0954_VM3_M	79.6308	-0.093781	FALSE
CU	0717_CU3_F	1332_CU3_M	79.7274	0.031942	FALSE
FF	0753_FF4_F	1270_FF4_M	79.758	-0.027134	FALSE
VM	0399_VM3_F	1148_VM4_M	79.8806	-0.008853	FALSE
VM	0412_VM3_F	0949_VM4_M	79.9369	0.087392	FALSE
FP	0038_FP2_F	0076_FP3_M	80.0256	-0.031694	FALSE
VM	0398_VM3_F	0446_VM3_M	80.0431	0.016125	FALSE
VM	0322_VM2_F	1189_VM2_M	80.0535	-0.023059	FALSE
VM	0515_VM4_F	0438_VM3_M	80.0562	-0.000783	FALSE
FP	0015_FP2_F	1245_FP4_M	80.1598	-0.102248	FALSE
VM	0406_VM3_F	1164_VM3_M	80.1741	0.041188	FALSE
VM	0347_VM1_F	0978_VM1_M	80.2001	0.070235	FALSE
VM	0515_VM4_F	0448_VM3_M	80.2248	-0.123578	FALSE
CU	0787_CU4_F	1337_CU3_M	80.2475	-0.114537	FALSE
FF	0753_FF4_F	1262_FF4_M	80.3327	-0.116772	FALSE
CU	0488_CU2_F	1304_CU1_M	80.4437	-0.005281	FALSE
VM	0406_VM3_F	0954_VM3_M	80.4706	-0.053969	FALSE
FP	0216_FP4_F	1207_FP4_M	80.531	-0.079286	FALSE
VM	0515_VM4_F	1179_VM3_M	80.678	0.027326	FALSE
VM	0383_VM3_F	1180_VM3_M	80.7165	0.019213	FALSE
FF	0644_FF2_F	1271_FF4_M	80.7856	0.109567	FALSE
FF	0644_FF2_F	1170_FF2_M	80.8326	-0.07353	FALSE
VM	0225_VM1_F	1075_VM1_M	80.8412	-0.103112	FALSE
VM	0315_VM2_F	1183_VM2_M	80.8614	-0.061569	FALSE
CU	0712_CU3_F	1317_CU3_M	80.8702	-0.160354	FALSE
VM	0430_VM3_F	0571_VM4_M	81.0555	0.039564	FALSE
FF	0780_FF4_F	1170_FF2_M	81.0666	-0.184422	FALSE
CU	0471_CU1_F	1301_CU1_M	81.0729	-0.130314	FALSE
VM	0516_VM4_F	1140_VM4_M	81.0965	-0.091495	FALSE
VM	0430_VM3_F	1163_VM3_M	81.12	0.026112	FALSE
CU	0471_CU1_F	1315_CU2_M	81.1532	-0.015488	FALSE
FP	0015_FP2_F	0078_FP3_M	81.216	-0.009797	FALSE
VM	0408_VM3_F	1114_VM4_M	81.2375	0.021559	FALSE
FP	0219_FP4_F	1209_FP4_M	81.286	-0.004446	FALSE
VM	0383_VM3_F	1148_VM4_M	81.36	-0.072639	FALSE
CU	0717_CU3_F	1333_CU3_M	81.3883	-0.139435	FALSE
VM	0225_VM1_F	0972_VM1_M	81.3972	0.057845	FALSE
FP	0038_FP2_F	1221_FP4_M	81.4632	-0.091644	FALSE
VM	0398_VM3_F	1116_VM4_M	81.5887	0.063703	FALSE
FP	0083_FP4_F	1210_FP4_M	81.7529	0.055147	FALSE
CU	0488_CU2_F	1308_CU1_M	81.754	0.076471	FALSE
FP	0015_FP2_F	1244_FP4_M	81.7549	-0.010413	FALSE
FP	0015_FP2_F	1219_FP4_M	81.7742	0.210239	FALSE
CU	0717_CU3_F	1336_CU3_M	81.8079	0.038805	FALSE
CU	0488_CU2_F	1309_CU1_M	81.8325	0.153324	FALSE
VM	0515_VM4_F	1159_VM3_M	82.0074	-0.004553	FALSE
VM	0347_VM1_F	1079_VM1_M	82.0549	0.018042	FALSE
VM	0406_VM3_F	1147_VM4_M	82.1371	-0.017974	FALSE
FF	0780_FF4_F	1132_FF2_M	82.1759	-0.023524	FALSE
FF	0780_FF4_F	1130_FF2_M	82.176	-0.058438	FALSE
CU	0782_CU4_F	1336_CU3_M	82.1988	0.075079	FALSE
VM	0398_VM3_F	1148_VM4_M	82.2039	0.097629	FALSE
VM	0322_VM2_F	1190_VM2_M	82.4542	-0.038396	FALSE
VM	0398_VM3_F	1121_VM4_M	82.4606	-0.085626	FALSE
CU	0717_CU3_F	1320_CU3_M	82.4646	-0.008439	FALSE
FF	0780_FF4_F	1171_FF2_M	82.4849	-0.112141	FALSE
VM	0408_VM3_F	0950_VM4_M	82.6565	0.032816	FALSE
CU	0712_CU3_F	1331_CU3_M	82.6635	0.101354	FALSE
CU	0782_CU4_F	1337_CU3_M	82.6686	-0.17801	FALSE
VM	0383_VM3_F	1118_VM4_M	82.6793	-0.026477	FALSE
FF	1261_FF4_F	1260_FF4_M	82.6926	-0.010169	FALSE
VM	0516_VM4_F	0450_VM3_M	82.6931	-0.066455	FALSE
VM	0225_VM1_F	1103_VM1_M	82.7165	-0.018983	FALSE
VM	0398_VM3_F	0951_VM4_M	82.7403	0.025203	FALSE
VM	0399_VM3_F	0445_VM3_M	82.8304	-0.003123	FALSE
VM	0399_VM3_F	1118_VM4_M	82.8387	-0.005654	FALSE
VM	0347_VM1_F	0982_VM1_M	83.0957	0.136252	FALSE
VM	0399_VM3_F	1161_VM3_M	83.1033	0.026135	FALSE
VM	0315_VM2_F	1184_VM2_M	83.1039	-0.052146	FALSE
FP	0038_FP2_F	0075_FP3_M	83.1616	0.194411	FALSE
VM	0434_VM3_F	1157_VM4_M	83.1886	-0.06716	FALSE
FP	0216_FP4_F	1208_FP4_M	83.2371	-0.05972	FALSE
CU	0488_CU2_F	1315_CU2_M	83.28	0.115984	FALSE
FP	0216_FP4_F	1210_FP4_M	83.3106	0.14674	FALSE
VM	0412_VM3_F	0950_VM4_M	83.3142	0.07547	FALSE
VM	0399_VM3_F	1124_VM4_M	83.4338	-0.05561	FALSE
FF	0643_FF2_F	1172_FF2_M	83.4396	-0.014081	FALSE
VM	0430_VM3_F	1156_VM4_M	83.5045	0.233383	FALSE
VM	0383_VM3_F	1161_VM3_M	83.6798	0.103651	FALSE
VM	0347_VM1_F	1066_VM1_M	83.6856	-0.006616	FALSE
VM	0516_VM4_F	1142_VM4_M	83.6873	0.233053	FALSE
CU	0488_CU2_F	1307_CU1_M	83.7121	0.02846	FALSE
FP	0038_FP2_F	1286_FP3_M	83.7344	-0.162545	FALSE
VM	0383_VM3_F	0445_VM3_M	83.8081	0.027776	FALSE
VM	0398_VM3_F	1123_VM4_M	83.9299	0.144372	FALSE
VM	0383_VM3_F	1124_VM4_M	83.9786	-0.072128	FALSE
VM	0430_VM3_F	1144_VM4_M	84.0407	-0.107645	FALSE
VM	0515_VM4_F	1158_VM3_M	84.174	0.014682	FALSE
VM	0347_VM1_F	1053_VM1_M	84.2103	-0.01189	FALSE
FF	0753_FF4_F	1134_FF2_M	84.2145	-0.174471	FALSE
FF	0644_FF2_F	1236_FF2_M	84.3119	0.150338	FALSE
FP	0216_FP4_F	1214_FP4_M	84.3144	-0.184924	FALSE
VM	0399_VM3_F	0449_VM3_M	84.5432	-0.19165	FALSE
FF	0753_FF4_F	0996_FF2_M	84.5867	-0.194212	FALSE
VM	0399_VM3_F	0451_VM3_M	84.609	-0.087831	FALSE
VM	0399_VM3_F	0444_VM3_M	84.6294	-0.038559	FALSE
FF	0641_FF2_F	1233_FF2_M	84.6816	0.155479	FALSE
VM	0399_VM3_F	1117_VM4_M	84.7947	-0.029374	FALSE
VM	0383_VM3_F	1117_VM4_M	84.836	-0.042854	FALSE
FF	1137_FF2_F	1267_FF4_M	84.8373	-0.016746	FALSE
FP	0234_FP4_F	1213_FP4_M	84.8947	0.129184	FALSE
VM	0399_VM3_F	1165_VM3_M	84.9435	-0.02651	FALSE
VM	0434_VM3_F	1152_VM4_M	84.967	0.049738	FALSE
VM	0516_VM4_F	1181_VM3_M	85.0207	-0.104979	FALSE
VM	0399_VM3_F	0953_VM3_M	85.0259	0.009791	FALSE
VM	0430_VM3_F	0949_VM4_M	85.0445	-0.097878	FALSE
CU	0717_CU3_F	1334_CU3_M	85.0915	-0.061686	FALSE
FP	0216_FP4_F	1221_FP4_M	85.1003	-0.032235	FALSE
VM	0383_VM3_F	0451_VM3_M	85.1654	0.044624	FALSE
VM	0383_VM3_F	0444_VM3_M	85.3228	-0.053346	FALSE
CU	0721_CU3_F	1335_CU3_M	85.3372	-0.063323	FALSE
FP	0015_FP2_F	1226_FP4_M	85.529	-0.06133	FALSE
FP	0001_FP1_F	1279_FP1_M	85.5575	0.011122	FALSE
VM	0398_VM3_F	1120_VM4_M	85.6231	-0.032275	FALSE
[truncated: 488 more rows]

## Sheet: Parental pairs of offspring
Appendix 4: Assigned parental pairs for 139 offspring
Offspring, Female and Male are unique identifiers for individual trees. Sex refers to sex of offspring. Distance and kinship (Loiselle's F) of parental pair also shown
Offspring ID	Sex	Female ID	Male ID	distance_m	Loiselle_F
0796_CU4_J	M	0793_CU4_F	0811_CU4_M	21.9	-0.192415
0102_FP4_J	M	0219_FP4_F	0267_FP4_M	47.1	-0.160861
0006_FP1_J	F	0001_FP1_F	0291_FP1_M	56.5	-0.145074
0109_FP4_J	F	0219_FP4_F	0239_FP4_M	37.1	-0.122818
0111_FP4_J	F	0219_FP4_F	0239_FP4_M	37.1	-0.122818
0002_FP1_J	M	0001_FP1_F	0211_FP1_M	9.3	-0.119049
0008_FP1_J	F	0001_FP1_F	0211_FP1_M	9.3	-0.119049
0036_FP2_J	F	0038_FP2_F	0053_FP2_M	19.7875	-0.115274
0113_FP4_J	M	0234_FP4_F	0231_FP4_M	27.5	-0.107102
0155_FP1_J	M	0001_FP1_F	0300_FP1_M	38.9	-0.104336
0157_FP1_J	M	0001_FP1_F	0300_FP1_M	38.9	-0.104336
0116_FP4_J	M	0234_FP4_F	0272_FP4_M	37.4	-0.102251
0720_CU3_J	F	0721_CU3_F	0726_CU3_M	13.0946	-0.085463
0119_FP4_J	M	0216_FP4_F	0239_FP4_M	48	-0.08383
0259_VM2_J	M	0322_VM2_F	0372_VM2_M	46.2	-0.076682
0402_VM3_J	F	0434_VM3_F	0443_VM3_M	24.7	-0.067409
0176_VM1_J	M	0347_VM1_F	0339_VM1_M	40.0819	-0.063856
0798_CU4_J	M	0793_CU4_F	0836_CU4_M	15.5	-0.062408
0021_FP2_J	F	0015_FP2_F	0040_FP2_M	31.6	-0.057761
0401_VM3_J	M	0434_VM3_F	0438_VM3_M	27.9	-0.057634
0154_FP1_J	F	0001_FP1_F	0307_FP1_M	33.6	-0.052809
0538_VM4_J	F	0515_VM4_F	1122_VM4_M	67.2882	-0.043582
0174_VM1_J	M	0225_VM1_Is17_F	0964_VM1_M	41.4596	-0.042452
0020_FP2_J	M	0015_FP2_F	0039_FP2_M	36.5	-0.040299
0196_VM1_J	F	0225_VM1_Is17_F	1047_VM1_M	70.8754	-0.033621
0818_CU4_J	M	0819_CU4_F	0814_CU4_M	19	-0.033511
0821_CU4_J	F	0819_CU4_F	0814_CU4_M	18.8034	-0.033511
0187_VM1_J	F	0347_VM1_F	1107_VM1_M	40.6142	-0.021012
0519_VM4_J	M	0515_VM4_F	0465_VM3_M	17.8623	-0.01934
0375_VM3_J	F	0383_VM3_F	0382_VM3_M	12.6	0.005846
0380_VM3_J	F	0383_VM3_F	0382_VM3_M	12.6	0.005846
0086_FP4_J	M	0216_FP4_F	0218_FP4_M	24.5	0.00659
0101_FP4_J	F	0216_FP4_F	0218_FP4_M	24.5	0.00659
0085_FP4_J	M	0216_FP4_F	0214_FP4_M	22.7	0.007285
0090_FP4_J	M	0216_FP4_F	0214_FP4_M	22.7	0.007285
0813_CU4_J	F	0793_CU4_F	0807_CU4_M	9.6	0.009539
0373_VM3_J	F	0408_VM3_F	1175_VM3_M	54.6	0.011208
0475_CU1_J	F	0471_CU1_F	1304_CU1_M	68.322	0.014009
0484_CU1_J	M	0471_CU1_F	1304_CU1_M	68.322	0.014009
0003_FP1_J	F	0001_FP1_F	0284_FP1_M	10	0.014263
0005_FP1_J	M	0001_FP1_F	0284_FP1_M	10	0.014263
0804_CU4_J	F	0793_CU4_F	1338_CU4_M	24.4	0.023878
0824_CU4_J	F	0819_CU4_F	0811_CU4_M	15.5003	0.025955
0491_CU2_J	F	0488_CU2_F	0505_CU2_M	13.95	0.027579
0376_VM3_J	F	0383_VM3_F	0400_VM3_M	5.6	0.030834
0387_VM3_J	F	0383_VM3_F	0400_VM3_M	5.6	0.030834
0388_VM3_J	F	0383_VM3_F	0400_VM3_M	5.6	0.030834
0718_CU3_J	F	0712_CU3_F	0725_CU3_M	27.7205	0.035048
0709_CU3_J	M	0717_CU3_F	0694_CU3_M	20.4639	0.042127
0172_VM1_J	F	0347_VM1_F	0226_VM1_M	1	0.042932
0173_VM1_J	F	0347_VM1_F	0226_VM1_M	1	0.042932
0179_VM1_J	F	0347_VM1_F	0226_VM1_M	1	0.042932
0180_VM1_J	M	0347_VM1_F	0226_VM1_M	1	0.042932
0193_VM1_J	M	0347_VM1_F	0226_VM1_M	1	0.042932
0195_VM1_J	M	0347_VM1_F	0226_VM1_M	1	0.042932
0649_FF2_J	M	0643_FF2_F	0660_FF2_M	19.4	0.0448
0655_FF2_S	M	0643_FF2_F	0660_FF2_M	19.4	0.0448
0645_FF2_J	F	0644_FF2_F	0661_FF2_M	25.1	0.04942
0713_CU3_J	M	0712_CU3_F	0710_CU3_M	6.61329	0.051009
0714_CU3_J	M	0712_CU3_F	0710_CU3_M	6.61329	0.051009
0034_FP2_J	F	0038_FP2_F	0048_FP2_M	12.3	0.053242
0673_FF2_S	F	1137_FF2_F	0659_FF2_M	33.6	0.057976
0126_FP3_J	F	0080_FP3_F	0078_FP3_M	5.4	0.058188
0130_FP3_J	M	0080_FP3_F	0078_FP3_M	5.4	0.058188
0136_FP3_J	M	0080_FP3_F	0078_FP3_M	5.4	0.058188
0137_FP3_J	M	0080_FP3_F	0078_FP3_M	5.4	0.058188
0138_FP3_J	F	0080_FP3_F	0078_FP3_M	5.4	0.058188
0812_CU4_J	M	0799_CU4_F	0811_CU4_M	15.9	0.060723
0666_FF2_J	M	0644_FF2_F	0659_FF2_M	26.8	0.067395
0091_FP4_J	M	0083_FP4_F	1211_FP4_M	85.7	0.068364
0677_FF2_J	M	0644_FF2_F	1233_FF2_M	102.9	0.075162
0392_VM3_S	F	0398_VM3_F	0400_VM3_M	13.6	0.075982
0754_FF4_I	F	0753_FF4_F	0756_FF4_M	4.2	0.078042
0493_CU2_J	M	0488_CU2_F	0514_CU2_M	22	0.080991
0424_VM3_J	F	0430_VM3_F	0423_VM3_M	8.3	0.086062
0774_FF4_J	F	0780_FF4_F	0830_FF4_M	16.8	0.089222
0379_VM3_J	M	0383_VM3_F	0447_VM3_M	47.9	0.092505
0133_FP3_J	M	0080_FP3_F	0075_FP3_M	8.4	0.093741
0764_FF4_I	M	1261_FF4_F	0756_FF4_M	22.6	0.095471
0777_FF4_J	M	1261_FF4_F	0756_FF4_M	22.6	0.095471
0258_VM2_J	F	0315_VM2_Is1_F	0363_VM2_M	76	0.095839
0127_FP3_S	F	0080_FP3_F	0277_FP3_M	21.9	0.0963
0427_VM3_J	M	0430_VM3_F	0446_VM3_M	72.1	0.100728
0194_VM1_J	M	0347_VM1_F	0348_VM1_M	14.0859	0.104393
0385_VM3_J	F	0383_VM3_F	0435_VM3_M	44.2	0.109547
0716_CU3_J	F	0717_CU3_F	0729_CU3_M	25.556	0.110607
0490_CU2_J	M	0488_CU2_F	0511_CU2_M	11.2633	0.111331
0497_CU2_J	M	0488_CU2_F	0511_CU2_M	11.2633	0.111331
0498_CU2_J	M	0488_CU2_F	0511_CU2_M	11.2633	0.111331
0500_CU2_J	F	0488_CU2_F	0511_CU2_M	11.2633	0.111331
0528_VM4_J	M	0515_VM4_F	1146_VM4_M	39.1	0.11297
0115_FP4_S	M	0234_FP4_F	0239_FP4_M	14.5602	0.113459
0539_VM4_J	M	0515_VM4_F	0579_VM4_M	37.5	0.117629
0199_VM1_J	M	0225_VM1_Is17_F	0918_VM1_M	48.6	0.119519
0253_VM2_J	F	0315_VM2_Is1_F	0296_VM2_M	24.8	0.120419
0254_VM2_J	M	0315_VM2_Is1_F	0296_VM2_M	24.8	0.120419
0147_FP1_J	F	0001_FP1_F	0304_FP1_M	26.1	0.122722
0165_FP1_J	M	0001_FP1_F	0304_FP1_M	26.1	0.122722
0492_CU2_J	F	0488_CU2_F	0502_CU2_M	8.23824	0.123049
0132_FP3_J	F	0080_FP3_F	0281_FP3_M	50.7	0.133796
0494_CU2_J	F	0488_CU2_F	1297_CU1_M	47.3	0.138016
0007_FP1_J	F	0001_FP1_F	0306_FP1_M	39.2	0.143238
0761_FF4_J	M	0753_FF4_F	1269_FF4_M	71.4	0.148653
0134_FP3_J	F	0077_FP3_F	0075_FP3_M	8.7	0.150218
0135_FP3_J	F	0077_FP3_F	0075_FP3_M	8.7	0.150218
0776_FF4_J	F	1261_FF4_F	1170_FF2_M	72.5	0.152596
0414_VM3_J	M	0383_VM3_F	0423_VM3_M	38	0.158033
0690_FF2_I	F	0989_FF2_Is27_F	0660_FF2_M	14.5	0.168863
0262_VM2_S	M	0317_VM2_F	0357_VM2_M	43.4	0.177072
0389_VM3_J	M	0398_VM3_F	0435_VM3_M	33.3	0.177595
0082_FP4_J	F	0083_FP4_F	0230_FP4_M	62.4	0.177617
0647_FF2_J	F	0641_FF2_F	0660_FF2_M	2.7	0.188664
0653_FF2_J	F	0641_FF2_F	0660_FF2_M	2.7	0.188664
0525_VM4_J	M	0516_VM4_F	1116_VM4_M	60.7	0.189511
0260_VM2_J	F	0317_VM2_F	0292_VM2_M	46.9	0.1946
0264_VM2_J	F	0317_VM2_F	0292_VM2_M	46.9	0.1946
0767_FF4_J	F	0753_FF4_F	1130_FF2_M	79.1	0.194613
0415_VM3_J	M	0406_VM3_F	0381_VM3_M	12.5	0.196007
0413_VM3_J	F	0412_VM3_F	0455_VM3_M	29.8	0.200301
0159_FP1_J	F	0001_FP1_F	0286_FP1_M	20.5	0.200595
0166_FP1_J	M	0001_FP1_F	0286_FP1_M	20.5	0.200595
0790_CU4_J	F	0787_CU4_F	0836_CU4_M	14.4	0.204275
0404_VM3_J	NA	0406_VM3_F	0397_VM3_M	7.2	0.204606
0765_FF4_J	M	0753_FF4_F	0830_FF4_M	16.9	0.209953
0035_FP2_J	F	0038_FP2_F	0033_FP2_M	4.2	0.212468
0037_FP2_J	M	0038_FP2_F	0033_FP2_M	4.2	0.212468
0477_CU1_J	F	0471_CU1_F	1297_CU1_M	35.4935	0.219441
0478_CU1_J	F	0471_CU1_F	1297_CU1_M	35.4935	0.219441
0151_FP1_J	F	0001_FP1_F	0285_FP1_M	23.4	0.226397
0167_FP1_J	F	0001_FP1_F	0285_FP1_M	23.4	0.226397
0407_VM3_J	F	0383_VM3_F	0575_VM4_M	17.1	0.233993
0763_FF4_J	M	0753_FF4_F	1263_FF4_M	61.6	0.238324
0393_VM3_J	M	0399_VM3_F	0381_VM3_M	12.6994	0.259055
0788_CU4_J	M	0782_CU4_F	0839_CU4_M	46.1	0.259992
0486_CU1_J	F	0471_CU1_F	0505_CU2_M	18.8771	0.318242
0197_VM1_J	M	0225_VM1_Is17_F	0226_VM1_M	11.2226	0.392247
0202_VM1_J	F	0225_VM1_Is17_F	0226_VM1_M	11.2226	0.392247
0108_FP4_J	F	0216_FP4_F	0232_FP4_M	13.8	0.40391
0198_VM1_J	F	0225_VM1_Is17_F	0912_VM1_M	14.098	0.408917
